# Supplementary material for: Human non-small cell lung cancer expresses putative cancer stem cell markers and exhibits the transcriptomic profile of multipotent cells
Source: BMC Cancer. 2015 Feb 25;15:84. doi: 10.1186/s12885-015-1086-3 (PMC4349658; doi:10.1186/s12885-015-1086-3)
Supplement: Additional file 1: Table S1. — List of significantly regulated genes of A549 CD166+/CD44+. [file 12885_2015_1086_MOESM1_ESM.xls]

## Sheet: a549 166+44+ vs phbec 166+44+
Table S1. List of significantly regulated genes of A549 CD166+/CD44+
Transcripts Cluster Id	Gene symbol	Gene description	Regulation
8161755	ALDH1A1	aldehyde dehydrogenase 1 family, member A1	up
8067140	CYP24A1	cytochrome P450, family 24, subfamily A, polypeptide 1	up
8136336	AKR1B10	aldo-keto reductase family 1, member B10 (aldose reductase)	up
8012896	PMP22	peripheral myelin protein 22	up
8096301	SPP1	secreted phosphoprotein 1	up
8115455	HAVCR1	hepatitis A virus cellular receptor 1	up
7929779	ABCC2	ATP-binding cassette, sub-family C (CFTR/MRP), member 2	up
8121916	RSPO3	R-spondin 3 homolog (Xenopus laevis)	up
8091402	TM4SF18	transmembrane 4 L six family member 18	up
7986822	GABRB3	gamma-aminobutyric acid (GABA) A receptor, beta 3	up
8097910	FGB	fibrinogen beta chain	up
8163839	C5	complement component 5	up
7963353	KRT81	keratin 81	up
8140579	CACNA2D1	calcium channel, voltage-dependent, alpha 2/delta subunit 1	up
8163672	PAPPA	pregnancy-associated plasma protein A, pappalysin 1	up
7984001	GCNT3	glucosaminyl (N-acetyl) transferase 3, mucin type	up
8124196	DCDC2	doublecortin domain containing 2	up
8103311	FGA	fibrinogen alpha chain	up
7908597	NR5A2	nuclear receptor subfamily 5, group A, member 2	up
7925929	AKR1C3	aldo-keto reductase family 1, member C3 (3-alpha hydroxysteroid dehydrogenase, type II)	up
7957458	NTS	neurotensin	up
7927964	SRGN	serglycin	up
8141094	PDK4	pyruvate dehydrogenase kinase, isozyme 4	up
8103769	HPGD	hydroxyprostaglandin dehydrogenase 15-(NAD)	up
8059949			up
7939839	PTPRJ	protein tyrosine phosphatase, receptor type, J	up
8142270	NRCAM	neuronal cell adhesion molecule	up
8166355	CNKSR2	connector enhancer of kinase suppressor of Ras 2	up
8093278	HGD	homogentisate 1,2-dioxygenase	up
8089851	HGD	homogentisate 1,2-dioxygenase	up
7954293	PDE3A	phosphodiesterase 3A, cGMP-inhibited	up
8091385	CP	ceruloplasmin (ferroxidase)	up
8149927	CLU	clusterin	up
7989069	PYGO1	pygopus homolog 1 (Drosophila)	up
8154229	INSL4	insulin-like 4 (placenta)	up
8112731	F2RL2	coagulation factor II (thrombin) receptor-like 2	up
8156199	DAPK1	death-associated protein kinase 1	up
8046906	GULP1	GULP, engulfment adaptor PTB domain containing 1	up
8123920	ELOVL2	elongation of very long chain fatty acids (FEN1/Elo2, SUR4/Elo3, yeast)-like 2	up
8045776	GALNT13	UDP-N-acetyl-alpha-D-galactosamine:polypeptide N-acetylgalactosaminyltransferase 13 (GalNAc-T13)	up
7903162	TMEM56	transmembrane protein 56	up
8157487	PAPPA	pregnancy-associated plasma protein A, pappalysin 1	up
8040103	ID2	inhibitor of DNA binding 2, dominant negative helix-loop-helix protein	up
7906954	PBX1	pre-B-cell leukemia homeobox 1	up
8175531	CDR1	cerebellar degeneration-related protein 1, 34kDa	up
7926875	BAMBI	BMP and activin membrane-bound inhibitor homolog (Xenopus laevis)	up
7983650	SLC27A2	solute carrier family 27 (fatty acid transporter), member 2	up
7930208	INA	internexin neuronal intermediate filament protein, alpha	up
7965964	SLC41A2	solute carrier family 41, member 2	up
8146115	C8orf4	chromosome 8 open reading frame 4	up
8101648	HSD17B11	hydroxysteroid (17-beta) dehydrogenase 11	up
8060963	SNAP25	synaptosomal-associated protein, 25kDa	up
8141066	PON3	paraoxonase 3	up
8113358	ST8SIA4	ST8 alpha-N-acetyl-neuraminide alpha-2,8-sialyltransferase 4	up
7988990	WDR72	WD repeat domain 72	up
7927681	BICC1	bicaudal C homolog 1 (Drosophila)	up
8071049	LOC51152	melanoma antigen	up
8103326	FGG	fibrinogen gamma chain	up
8101675	ABCG2	ATP-binding cassette, sub-family G (WHITE), member 2	up
7950307	UCP2	uncoupling protein 2 (mitochondrial, proton carrier)	up
8083301	TM4SF4	transmembrane 4 L six family member 4	up
8127646	FILIP1	filamin A interacting protein 1	up
7962151	DENND5B	DENN/MADD domain containing 5B	up
8167710	XAGE1A	X antigen family, member 1A	up
8167701	XAGE1A	X antigen family, member 1A	up
8172739	XAGE1A	X antigen family, member 1A	up
8091600	PLCH1	phospholipase C, eta 1	up
8172757	XAGE1A	X antigen family, member 1A	up
8172766	XAGE1A	X antigen family, member 1A	up
7951351	PDGFD	platelet derived growth factor D	up
7904478	LOC51152	melanoma antigen	up
8161375			up
7929388	PLCE1	phospholipase C, epsilon 1	up
8064382	SRXN1	sulfiredoxin 1	up
7963567	KRT8	keratin 8	up
8155453			up
8059525	TM4SF20	transmembrane 4 L six family member 20	up
8048026	CPS1	carbamoyl-phosphate synthase 1, mitochondrial	up
7999553	CPPED1	calcineurin-like phosphoesterase domain containing 1	up
8112220	PDE4D	phosphodiesterase 4D, cAMP-specific	up
8081826	UPK1B	uroplakin 1B	up
8138231	THSD7A	thrombospondin, type I, domain containing 7A	up
8001457	CES1	carboxylesterase 1	up
8018966	TIMP2	TIMP metallopeptidase inhibitor 2	up
7982102	GABRA5	gamma-aminobutyric acid (GABA) A receptor, alpha 5	up
8092541	LIPH	lipase, member H	up
8138888	PDE1C	phosphodiesterase 1C, calmodulin-dependent 70kDa	up
8171161	ARSE	arylsulfatase E (chondrodysplasia punctata 1)	up
8151795	CDH17	cadherin 17, LI cadherin (liver-intestine)	up
8127380	LGSN	lengsin, lens protein with glutamine synthetase domain	up
8104746	NPR3	natriuretic peptide receptor C/guanylate cyclase C (atrionatriuretic peptide receptor C)	up
8009476	MAP2K6	mitogen-activated protein kinase kinase 6	up
8017766	APOH	apolipoprotein H (beta-2-glycoprotein I)	up
8122099	ENPP1	ectonucleotide pyrophosphatase/phosphodiesterase 1	up
7948987	PLA2G16	phospholipase A2, group XVI	up
8014591	HNF1B	HNF1 homeobox B	up
8151931	TSPYL5	TSPY-like 5	up
8091243	PCOLCE2	procollagen C-endopeptidase enhancer 2	up
7976698	EML1	echinoderm microtubule associated protein like 1	up
7910111	EPHX1	epoxide hydrolase 1, microsomal (xenobiotic)	up
7953603	C1S	complement component 1, s subcomponent	up
8078286	RARB	retinoic acid receptor, beta	up
8176133	G6PD	glucose-6-phosphate dehydrogenase	up
7927280	PPYR1	pancreatic polypeptide receptor 1	up
8059953			up
8152719	ANXA13	annexin A13	up
8159900	GLIS3	GLIS family zinc finger 3	up
8092707	LEPREL1	leprecan-like 1	up
7969613	GPC6	glypican 6	up
8007100	IGFBP4	insulin-like growth factor binding protein 4	up
8116921	EDN1	endothelin 1	up
7901720	PRKAA2	protein kinase, AMP-activated, alpha 2 catalytic subunit	up
8074856	PRAME	preferentially expressed antigen in melanoma	up
8089544	CCDC80	coiled-coil domain containing 80	up
7957452	ALX1	ALX homeobox 1	up
8056890	CHN1	chimerin (chimaerin) 1	up
8150318	FGFR1	fibroblast growth factor receptor 1	up
8056327	GRB14	growth factor receptor-bound protein 14	up
8042439	ANTXR1	anthrax toxin receptor 1	up
8150978	CA8	carbonic anhydrase VIII	up
8104107	TRIML2	tripartite motif family-like 2	up
7954330	SLCO1B3	solute carrier organic anion transporter family, member 1B3	up
8174322	MORC4	MORC family CW-type zinc finger 4	up
8013015	CENPV	centromere protein V	up
8043995	IL1R1	interleukin 1 receptor, type I	up
8033233	TUBB4	tubulin, beta 4	up
7908351	PLA2G4A	phospholipase A2, group IVA (cytosolic, calcium-dependent)	up
8008151	IGF2BP1	insulin-like growth factor 2 mRNA binding protein 1	up
7920271	S100A4	S100 calcium binding protein A4	up
8077899	PPARG	peroxisome proliferator-activated receptor gamma	up
8171561	SCML2	sex comb on midleg-like 2 (Drosophila)	up
8106743	VCAN	versican	up
8089743	B4GALT4	UDP-Gal:betaGlcNAc beta 1,4- galactosyltransferase, polypeptide 4	up
7931951	SFMBT2	Scm-like with four mbt domains 2	up
8057677	SLC40A1	solute carrier family 40 (iron-regulated transporter), member 1	up
8149500	MTUS1	microtubule associated tumor suppressor 1	up
8091715	LXN	latexin	up
7969574	MIR622	microRNA 622	up
7989146	MNS1	meiosis-specific nuclear structural 1	up
8101757	GPRIN3	GPRIN family member 3	up
8143054	AKR1B1	aldo-keto reductase family 1, member B1 (aldose reductase)	up
8123246	SLC22A3	solute carrier family 22 (extraneuronal monoamine transporter), member 3	up
7991186	NTRK3	neurotrophic tyrosine kinase, receptor, type 3	up
8158183	DNM1	dynamin 1	up
8094778	UCHL1	ubiquitin carboxyl-terminal esterase L1 (ubiquitin thiolesterase)	up
7943998	NNMT	nicotinamide N-methyltransferase	up
8054281	LONRF2	LON peptidase N-terminal domain and ring finger 2	up
7971922	PCDH9	protocadherin 9	up
7977786	SLC7A7	solute carrier family 7 (cationic amino acid transporter, y+ system), member 7	up
8095585	SLC4A4	solute carrier family 4, sodium bicarbonate cotransporter, member 4	up
7989073	PRTG	protogenin	up
7929732	CNNM1	cyclin M1	up
7938951	ANO5	anoctamin 5	up
7984524	PAQR5	progestin and adipoQ receptor family member V	up
8098379	WDR17	WD repeat domain 17	up
8100310			up
7958884	OAS1	2',5'-oligoadenylate synthetase 1, 40/46kDa	up
7954810	LRRK2	leucine-rich repeat kinase 2	up
8104758	C5orf23	chromosome 5 open reading frame 23	up
8154725	KRT18	keratin 18	up
8047788	ADAM23	ADAM metallopeptidase domain 23	up
8111677	LIFR	leukemia inhibitory factor receptor alpha	up
8171297	MID1	midline 1 (Opitz/BBB syndrome)	up
8013384	ALDH3A1	aldehyde dehydrogenase 3 family, member A1	up
7993756	ACSM3	acyl-CoA synthetase medium-chain family member 3	up
8106354	IQGAP2	IQ motif containing GTPase activating protein 2	up
8122222	PDE7B	phosphodiesterase 7B	up
7926916	ZEB1	zinc finger E-box binding homeobox 1	up
8044080	SLC9A2	solute carrier family 9 (sodium/hydrogen exchanger), member 2	up
8035095	CYP4F11	cytochrome P450, family 4, subfamily F, polypeptide 11	up
7988444	MYEF2	myelin expression factor 2	up
8005475	TRIM16L	tripartite motif-containing 16-like | tripartite motif-containing 16	up
7958000	CHPT1	choline phosphotransferase 1	up
8030171	FTL	ferritin, light polypeptide	up
8072678	HMOX1	heme oxygenase (decycling) 1	up
8162006	GKAP1	G kinase anchoring protein 1	up
8173600	NAP1L2	nucleosome assembly protein 1-like 2	up
8140249	GATSL1	GATS protein-like 1	up
8133540	GATSL1	GATS protein-like 1	up
8089015	PROS1	protein S (alpha)	up
7902104	PDE4B	phosphodiesterase 4B, cAMP-specific	up
7978407	PRKD1	protein kinase D1	up
8062251	EPB41L1	erythrocyte membrane protein band 4.1-like 1	up
8051583	CYP1B1	cytochrome P450, family 1, subfamily B, polypeptide 1	up
7989501	CA12	carbonic anhydrase XII	up
8046333	CYBRD1	cytochrome b reductase 1	up
7986385	SYNM	synemin, intermediate filament protein	up
7965156	LIN7A	lin-7 homolog A (C. elegans)	up
8005957	SNORD4B	small nucleolar RNA, C/D box 4B	up
7985213	CHRNA5	cholinergic receptor, nicotinic, alpha 5	up
8130674	PDE10A	phosphodiesterase 10A	up
8134339	PEG10	paternally expressed 10	up
8036318	ZNF566	zinc finger protein 566	up
8109528	CYFIP2	cytoplasmic FMR1 interacting protein 2	up
7975076	HSPA2	heat shock 70kDa protein 2	up
7903507	FAM102B	family with sequence similarity 102, member B	up
8110114	CPLX2	complexin 2	up
7989647	KIAA0101	casein kinase 1, gamma 1	up
7984298	DIS3L	DIS3 mitotic control homolog (S. cerevisiae)-like	up
7925511	PLD5	phospholipase D family, member 5	up
8067955	CXADR	coxsackie virus and adenovirus receptor	up
7933821	RHOBTB1	Rho-related BTB domain containing 1	up
8165817	GYG2	glycogenin 2	up
7961026	OVOS	ovostatin	up
7927998	HKDC1	hexokinase domain containing 1	up
7944769	GRAMD1B	GRAM domain containing 1B	up
8088979	VGLL3	vestigial like 3 (Drosophila)	up
8141076	PON2	paraoxonase 2	up
8144880	SH2D4A	SH2 domain containing 4A	up
8099841	TLR6	toll-like receptor 6	up
8135378	PRKAR2B	protein kinase, cAMP-dependent, regulatory, type II, beta	up
8147516	MATN2	matrilin 2	up
8174076	GLA	galactosidase, alpha	up
8031398	NLRP2	NLR family, pyrin domain containing 2	up
8171725	MAP7D2	MAP7 domain containing 2	up
7925531	AKT3	v-akt murine thymoma viral oncogene homolog 3 (protein kinase B, gamma)	up
7983991	FAM81A	family with sequence similarity 81, member A	up
8139087	SFRP4	secreted frizzled-related protein 4	up
8009301	PRKCA	protein kinase C, alpha	up
8013771	TLCD1	TLC domain containing 1	up
8091354	HLTF	helicase-like transcription factor	up
8008170			up
8059838	HJURP	Holliday junction recognition protein	up
8160024	GLDC	glycine dehydrogenase (decarboxylating)	up
8035980	RHPN2	rhophilin, Rho GTPase binding protein 2	up
8097256	FGF2|NUDT6	fibroblast growth factor 2 (basic) | nudix (nucleoside diphosphate linked moiety X)-type motif 6	up
7966749	TESC	tescalcin	up
8040552	NCOA1	nuclear receptor coactivator 1	up
8095005			up
7979658	GPX2	glutathione peroxidase 2 (gastrointestinal)	up
7958174	TXNRD1	thioredoxin reductase 1	up
7929288	EXOC6	exocyst complex component 6	up
8089011	PROS1	protein S (alpha)	up
8109490	SGCD	sarcoglycan, delta (35kDa dystrophin-associated glycoprotein)	up
7958620	IFT81	intraflagellar transport 81 homolog (Chlamydomonas)	up
8005839	TMEM97	transmembrane protein 97	up
8016094	GJC1	gap junction protein, gamma 1, 45kDa	up
7999909	GPRC5B	G protein-coupled receptor, family C, group 5, member B	up
7954899	CNTN1	contactin 1	up
8018652	RNF157	ring finger protein 157	up
8007643	C17orf104	chromosome 17 open reading frame 104	up
8144802	PDGFRL	platelet-derived growth factor receptor-like	up
8139057	ELMO1	engulfment and cell motility 1	up
7972297	ABCC4	ATP-binding cassette, sub-family C (CFTR/MRP), member 4	up
8012951	CDRT1|FBXW10	CMT1A duplicated region transcript 1 | F-box and WD repeat domain containing 10	up
8093858	STK32B	serine/threonine kinase 32B	up
7947189	CCDC34	coiled-coil domain containing 34	up
8003903	ARRB2	arrestin, beta 2	up
7953873	OVOS|OVOS2	ovostatin | ovostatin 2	up
7910997	EXO1	exonuclease 1	up
8147221	OSGIN2	oxidative stress induced growth inhibitor family member 2	up
8008454	ABCC3	ATP-binding cassette, sub-family C (CFTR/MRP), member 3	up
7917037	CRYZ	crystallin, zeta (quinone reductase)	up
8139500	TNS3	tensin 3	up
8108697	PCDHB5	protocadherin beta 5	up
8022674	CDH2	cadherin 2, type 1, N-cadherin (neuronal)	up
8149574	CSGALNACT1	chondroitin sulfate N-acetylgalactosaminyltransferase 1	up
8147101	E2F5	E2F transcription factor 5, p130-binding	up
8061471	GINS1	GINS complex subunit 1 (Psf1 homolog)	up
7942118	MYEOV	myeloma overexpressed (in a subset of t(11;14) positive multiple myelomas)	up
7979663	RAB15		up
7990555	NRG4	neuregulin 4	up
8012953	TRIM16	tripartite motif-containing 16	up
8144786	SLC7A2	solute carrier family 7 (cationic amino acid transporter, y+ system), member 2	up
7964271	PRIM1	primase, DNA, polypeptide 1 (49kDa)	up
7930181	AS3MT|C10orf32	arsenic (+3 oxidation state) methyltransferase | chromosome 10 open reading frame 32	up
8098423	NEIL3	nei endonuclease VIII-like 3 (E. coli)	up
7977452	FLJ39632	hypothetical LOC642477	up
8013671	SPAG5|SGK494	sperm associated antigen 5 | uncharacterized serine/threonine-protein kinase SgK494	up
8151898	C8orf37	chromosome 8 open reading frame 37	up
8041542	GALM	galactose mutarotase (aldose 1-epimerase)	up
7933933	DNAJC12	DnaJ (Hsp40) homolog, subfamily C, member 12	up
8167998	AR	androgen receptor	up
8016832	MMD	monocyte to macrophage differentiation-associated	up
7938629	PDE3B	phosphodiesterase 3B, cGMP-inhibited	up
7926037	PFKFB3	6-phosphofructo-2-kinase/fructose-2,6-biphosphatase 3	up
8002303	NQO1	NAD(P)H dehydrogenase, quinone 1	up
8046099	NOSTRIN	nitric oxide synthase trafficker	up
8090690	CPNE4	copine IV	up
8081233			up
8096116	AGPAT9	1-acylglycerol-3-phosphate O-acyltransferase 9	up
8078014	SLC6A6	solute carrier family 6 (neurotransmitter transporter, taurine), member 6	up
7930450			up
7934178	PCBD1	pterin-4 alpha-carbinolamine dehydratase/dimerization cofactor of hepatocyte nuclear factor 1 alpha	up
8059951			up
8174313	MORC4	MORC family CW-type zinc finger 4	up
8163775	MEGF9	multiple EGF-like-domains 9	up
8090180	MUC13	mucin 13, cell surface associated	up
7956009	METTL7B	methyltransferase like 7B	up
8064790	RASSF2	Ras association (RalGDS/AF-6) domain family member 2	up
8091411	TM4SF1	transmembrane 4 L six family member 1	up
7989924	SNAPC5	small nuclear RNA activating complex, polypeptide 5, 19kDa	up
8173869	POF1B	premature ovarian failure, 1B	up
8012931	CDRT1|FBXW10	CMT1A duplicated region transcript 1 | F-box and WD repeat domain containing 10	up
8054479	MALL	mal, T-cell differentiation protein-like	up
8149521	FGL1	fibrinogen-like 1	up
8052554	FAM161A	family with sequence similarity 161, member A	up
8156228	CTSL1	cathepsin L1	up
8123609	SERPINB9	serpin peptidase inhibitor, clade B (ovalbumin), member 9	up
7901969	ROR1	receptor tyrosine kinase-like orphan receptor 1	up
8042696	SPR	sepiapterin reductase (7,8-dihydrobiopterin:NADP+ oxidoreductase)	up
8036676	FBXO17|SARS2	F-box protein 17 | seryl-tRNA synthetase 2, mitochondrial	up
7934979	ANKRD1	ankyrin repeat domain 1 (cardiac muscle)	up
8036602	ECH1	enoyl CoA hydratase 1, peroxisomal	up
8134257	GNG11	guanine nucleotide binding protein (G protein), gamma 11	up
8049317	DGKD	diacylglycerol kinase, delta 130kDa	up
8169240	PRPS1	phosphoribosyl pyrophosphate synthetase 1	up
7897620	PGD	phosphogluconate dehydrogenase	up
7940643	ASRGL1	asparaginase like 1	up
8057599	TFPI	tissue factor pathway inhibitor (lipoprotein-associated coagulation inhibitor)	up
8008132	ATP5G1	ATP synthase, H+ transporting, mitochondrial Fo complex, subunit C1 (subunit 9)	up
8163328	PTGR1	prostaglandin reductase 1	up
8074168	FLJ39632	hypothetical LOC642477	up
8142981	PODXL	podocalyxin-like	up
8161460	CNTNAP3|CNTNAP3B	contactin associated protein-like 3 | contactin associated protein-like 3B	up
7984704	NEO1	neogenin 1	up
8085431	NUP210	nucleoporin 210kDa	up
8171435	PIR	pirin (iron-binding nuclear protein)	up
8149953			up
8155540	CNTNAP3|CNTNAP3B	contactin associated protein-like 3 | contactin associated protein-like 3B	up
7955637	KRT18	keratin 18	up
7919787	HORMAD1	HORMA domain containing 1	up
8058837	PECR	peroxisomal trans-2-enoyl-CoA reductase	up
8100308			up
8008566	STXBP4	syntaxin binding protein 4	up
7932160	FAM107B	family with sequence similarity 107, member B	up
8168472	ATP7A	ATPase, Cu++ transporting, alpha polypeptide	up
8027692	ZNF30	zinc finger protein 30	up
8171624	GPR64	G protein-coupled receptor 64	up
8049487	MLPH	melanophilin	up
7989915	TIPIN	TIMELESS interacting protein	up
8151296	LACTB2	lactamase, beta 2	up
8164343	FAM102A	family with sequence similarity 102, member A	up
7961339	LRP6	low density lipoprotein receptor-related protein 6	up
7919642	HIST2H2AB	histone cluster 2, H2ab	up
8089701	ZBTB20	zinc finger and BTB domain containing 20	up
8092134	PLD1	phospholipase D1, phosphatidylcholine-specific	up
8132369	EPDR1	ependymin related protein 1 (zebrafish)	up
8147503	LAPTM4B	lysosomal protein transmembrane 4 beta	up
8007008	THRA|NR1D1	thyroid hormone receptor, alpha (erythroblastic leukemia viral (v-erb-a) oncogene homolog, avian) | nuclear receptor subfamily 1, group D, member 1	up
7928944	PAPSS2	3'-phosphoadenosine 5'-phosphosulfate synthase 2	up
8063211	NCOA3	nuclear receptor coactivator 3	up
7965359	ATP2B1	ATPase, Ca++ transporting, plasma membrane 1	up
8124240	KIAA0319		up
8036820	ZNF780A	zinc finger protein 780A	up
7974404	CDKN3	cyclin-dependent kinase inhibitor 3	up
7931168	ACADSB	acyl-CoA dehydrogenase, short/branched chain	up
8139488	IGFBP3	insulin-like growth factor binding protein 3	up
8155460	CNTNAP3|CNTNAP3B|LOC643792	contactin associated protein-like 3 | contactin associated protein-like 3B | contactin associated protein-like 3 pseudogene	up
8041553	GEMIN6	gem (nuclear organelle) associated protein 6	up
8017150	TUBD1	tubulin, delta 1	up
8041592	EML4	echinoderm microtubule associated protein like 4	up
8064375	SRXN1	sulfiredoxin 1	up
7960865	SLC2A3	solute carrier family 2 (facilitated glucose transporter), member 3	up
7958031	C12orf48	chromosome 12 open reading frame 48	up
8019988	PTPRM	protein tyrosine phosphatase, receptor type, M	up
7947110	E2F8	E2F transcription factor 8	up
7947248	KIF18A	kinesin family member 18A	up
8055426	MCM6	minichromosome maintenance complex component 6	up
7983828	TEX9	testis expressed 9	up
8074853	ZNF280A	zinc finger protein 280A	up
8005951	SNORD42B	small nucleolar RNA, C/D box 42B	up
8145570	ESCO2	establishment of cohesion 1 homolog 2 (S. cerevisiae)	up
7938880	HTATIP2	HIV-1 Tat interactive protein 2, 30kDa	up
7943413	BIRC3	baculoviral IAP repeat-containing 3	up
8161701	TMEM2	transmembrane protein 2	up
8028756	PSMC4	proteasome (prosome, macropain) 26S subunit, ATPase, 4	up
8140319	HIP1	huntingtin interacting protein 1	up
8060745	SMOX	spermine oxidase	up
8155359	CNTNAP3|CNTNAP3B	contactin associated protein-like 3 | contactin associated protein-like 3B	up
7913655	ID3	inhibitor of DNA binding 3, dominant negative helix-loop-helix protein	up
8146945	GDAP1	ganglioside-induced differentiation-associated protein 1	up
8107769	SLC12A2	solute carrier family 12 (sodium/potassium/chloride transporters), member 2	up
8068202	C21orf63	chromosome 21 open reading frame 63	up
7959025	RNFT2	ring finger protein, transmembrane 2	up
7911155	SCCPDH	saccharopine dehydrogenase (putative)	up
8059413	DOCK10	dedicator of cytokinesis 10	up
8138977	DPY19L1	dpy-19-like 1 (C. elegans)	up
7978586	CFL2	cofilin 2 (muscle)	up
8012949	CDRT1|FBXW10	CMT1A duplicated region transcript 1 | F-box and WD repeat domain containing 10	up
8027674	ZNF302	zinc finger protein 302	up
8151341	TRPA1	transient receptor potential cation channel, subfamily A, member 1	up
7986068	BLM	Bloom syndrome, RecQ helicase-like	up
8027439	ZNF507	zinc finger protein 507	up
7955613	KRT7	keratin 7	up
8161288	CNTNAP3|CNTNAP3B	contactin associated protein-like 3 | similar to cell recognition molecule CASPR3	up
8096511	BMPR1B	bone morphogenetic protein receptor, type IB	up
7991357	AP3S2	adaptor-related protein complex 3, sigma 2 subunit	up
7988414	GATM	glycine amidinotransferase (L-arginine:glycine amidinotransferase)	up
8124492	HIST1H2BK	histone cluster 1, H2bk	up
7929282	HHEX	hematopoietically expressed homeobox	up
7910600	KIAA1804	mixed lineage kinase 4	up
7954419	ETNK1	ethanolamine kinase 1	up
8054439	ST6GAL2	ST6 beta-galactosamide alpha-2,6-sialyltranferase 2	up
8147000	ZFHX4	zinc finger homeobox 4	up
8141477	GATS		up
8060813	MCM8	minichromosome maintenance complex component 8	up
7932584	PRTFDC1	phosphoribosyl transferase domain containing 1	up
7934026	DNA2	DNA replication helicase 2 homolog (yeast)	up
8171029	F8A1|F8A2|F8A3	coagulation factor VIII-associated (intronic transcript) 1 | coagulation factor VIII-associated (intronic transcript) 2 | coagulation factor VIII-associated (intronic transcript) 3	up
7917649	TGFBR3	transforming growth factor, beta receptor III	up
8039340	TNNT1	troponin T type 1 (skeletal, slow)	up
7945680	H19|MIR675	H19, imprinted maternally expressed transcript (non-protein coding) | microRNA 675	up
8027876	TMEM147	transmembrane protein 147	up
8008310	EME1	essential meiotic endonuclease 1 homolog 1 (S. pombe)	up
7991837	NME4	non-metastatic cells 4, protein expressed in	up
8170998	F8A1|F8A2|F8A3	coagulation factor VIII-associated (intronic transcript) 1 | coagulation factor VIII-associated (intronic transcript) 2 | coagulation factor VIII-associated (intronic transcript) 3	up
7985192	AGPHD1	aminoglycoside phosphotransferase domain containing 1	up
7993624	SYT17	synaptotagmin XVII	up
8100758	UGT2B7	UDP glucuronosyltransferase 2 family, polypeptide B7	up
7990632	SGK269	NKF3 kinase family member	up
8045539	KYNU	kynureninase (L-kynurenine hydrolase)	up
8150112	GSR	glutathione reductase	up
8116610	NQO2|LOC401233	NAD(P)H dehydrogenase, quinone 2 | HIV-1 Tat specific factor 1 pseudogene	up
8043036	LOC1720	dihydrofolate reductase pseudogene	up
8027402	CCNE1	cyclin E1	up
8099218	PPP2R2C	protein phosphatase 2, regulatory subunit B, gamma	up
8106098	MAP1B	microtubule-associated protein 1B	up
7925500	CHML	choroideremia-like (Rab escort protein 2)	up
8064808	SLC23A2	solute carrier family 23 (nucleobase transporters), member 2	up
7909628	FLVCR1	feline leukemia virus subgroup C cellular receptor 1	up
8116835	GCNT2	glucosaminyl (N-acetyl) transferase 2, I-branching enzyme (I blood group)	up
8056102	CD302|LY75	CD302 molecule | lymphocyte antigen 75	up
7984263	PTPLAD1	protein tyrosine phosphatase-like A domain containing 1	up
8073192	UQCRFS1	ubiquinol-cytochrome c reductase, Rieske iron-sulfur polypeptide 1	up
8097417	PHF17	PHD finger protein 17	up
8176245	F8A1|F8A2|F8A3	coagulation factor VIII-associated (intronic transcript) 1 | coagulation factor VIII-associated (intronic transcript) 2 | coagulation factor VIII-associated (intronic transcript) 3	up
7958455	UNG	uracil-DNA glycosylase	up
7967107	NCRNA00262	non-protein coding RNA 262	up
8113124	ANKRD32	ankyrin repeat domain 32	up
8151824	RAD54B	RAD54 homolog B (S. cerevisiae)	up
8043909	NPAS2	neuronal PAS domain protein 2	up
8017283	INTS2	integrator complex subunit 2	up
8171837	KLHL15	kelch-like 15 (Drosophila)	up
7924096	NEK2	NIMA (never in mitosis gene a)-related kinase 2	up
7964145	TIMELESS	timeless homolog (Drosophila)	up
8161747	ZFAND5	zinc finger, AN1-type domain 5	up
7951807	CADM1|LOC100132764	cell adhesion molecule 1 | hypothetical LOC100132764	up
8127932	TBX18	T-box 18	up
8123936	NEDD9	neural precursor cell expressed, developmentally down-regulated 9	up
7989277	MYO1E	myosin IE	up
7985166	IREB2	iron-responsive element binding protein 2	up
8039961	ACP1	acid phosphatase 1, soluble	up
7947199	LGR4	leucine-rich repeat-containing G protein-coupled receptor 4	up
7988789	DMXL2	Dmx-like 2	up
7962869	DDX23	DEAD (Asp-Glu-Ala-Asp) box polypeptide 23	up
8021707	SOCS6	suppressor of cytokine signaling 6	up
8004133	RPAIN	RPA interacting protein	up
8124391	HIST1H2AB	histone cluster 1, H2ab	up
8135915	C7orf68	chromosome 7 open reading frame 68	up
8083605	RSRC1	arginine/serine-rich coiled-coil 1	up
8022640	DHFR	dihydrofolate reductase	up
8066407	FITM2	fat storage-inducing transmembrane protein 2	up
7919146	ANKRD20B|LOC375010	ankyrin repeat domain 20B | ankyrin repeat domain 20 family, member A pseudogene	up
7966183	ALKBH2	alkB, alkylation repair homolog 2 (E. coli)	up
7903742	GSTM4|GSTM2	glutathione S-transferase mu 4 | glutathione S-transferase mu 2 (muscle)	up
7991047	LOC100131860		up
8008825	DHX40	DEAH (Asp-Glu-Ala-His) box polypeptide 40	up
7979378	C14orf105	chromosome 14 open reading frame 105	up
8106448	PDE8B	phosphodiesterase 8B	up
8172088	BCOR	BCL6 corepressor	up
7929768	CUTC	cutC copper transporter homolog (E. coli)	up
7991216	DET1	de-etiolated homolog 1 (Arabidopsis)	up
8162880	MRPL50	mitochondrial ribosomal protein L50	up
8050608	C2orf43	chromosome 2 open reading frame 43	up
8160260	BNC2	basonuclin 2	up
8106403	F2RL1	coagulation factor II (thrombin) receptor-like 1	up
7950654	ALG8	asparagine-linked glycosylation 8, alpha-1,3-glucosyltransferase homolog (S. cerevisiae)	up
8151030			up
8057744	STAT1	signal transducer and activator of transcription 1, 91kDa	up
8167125	USP11	ubiquitin specific peptidase 11	up
8148158	WDR67	WD repeat domain 67	up
8010454	RNF213	ring finger protein 213	up
7952914	CCDC77	coiled-coil domain containing 77	up
8179322	HSPA1A|HSPA1B	heat shock 70kDa protein 1A | heat shock 70kDa protein 1B	up
8005603	SLC47A1	solute carrier family 47, member 1	up
7989347	NARG2	NMDA receptor regulated 2	up
8107458	COMMD10	COMM domain containing 10	up
7973084	ANG|RNASE4	angiogenin, ribonuclease, RNase A family, 5 | ribonuclease, RNase A family, 4	up
7956573	SLC26A10|B4GALNT1	solute carrier family 26, member 10 | beta-1,4-N-acetyl-galactosaminyl transferase 1	up
8161044	TPM2	tropomyosin 2 (beta)	up
8001564	DOK4	docking protein 4	up
8005166	UBB	ubiquitin B	up
8027521	GPATCH1	G patch domain containing 1	up
8171381	FANCB	Fanconi anemia, complementation group B	up
8145470	DPYSL2	dihydropyrimidinase-like 2	up
7973797	COCH	coagulation factor C homolog, cochlin (Limulus polyphemus)	up
8112902	DHFR	dihydrofolate reductase	up
8174351	NUP62CL	nucleoporin 62kDa C-terminal like	up
8027650	UBA2	ubiquitin-like modifier activating enzyme 2	up
8118310	HSPA1A|HSPA1B	heat shock 70kDa protein 1A | heat shock 70kDa protein 1B	up
8005483	FBXW10|CDRT1	F-box and WD repeat domain containing 10 | CMT1A duplicated region transcript 1	up
7942674	TSKU	tsukushi small leucine rich proteoglycan homolog (Xenopus laevis)	up
8038792	ETFB	electron-transfer-flavoprotein, beta polypeptide	up
8161919	TLE1	transducin-like enhancer of split 1 (E(sp1) homolog, Drosophila)	up
8102862	MAML3	mastermind-like 3 (Drosophila)	up
7918694	BCL2L15	BCL2-like 15	up
8132465	HECW1	HECT, C2 and WW domain containing E3 ubiquitin protein ligase 1	up
7927814	SIRT1	sirtuin 1	up
7913566	HTR1D	5-hydroxytryptamine (serotonin) receptor 1D	up
8106931	ANKRD32	ankyrin repeat domain 32	up
8078227	KAT2B	K(lysine) acetyltransferase 2B	up
8141035	SGCE	sarcoglycan, epsilon	up
7989493	RPS27L	ribosomal protein S27-like	up
8160332	MLLT3	myeloid/lymphoid or mixed-lineage leukemia (trithorax homolog, Drosophila); translocated to, 3	up
7926356	PTER|C1QL3	phosphotriesterase related | complement component 1, q subcomponent-like 3	up
8167013	PHF16	PHD finger protein 16	up
7959604	DDX55	DEAD (Asp-Glu-Ala-Asp) box polypeptide 55	up
8168470	COX7B	cytochrome c oxidase subunit VIIb	up
8159006	SNORD36B	small nucleolar RNA, C/D box 36B	up
8124430	HIST1H1D	histone cluster 1, H1d	up
8166382	MBTPS2	membrane-bound transcription factor peptidase, site 2	up
8090098	MYLK	myosin light chain kinase	up
8010426	RNF213	ring finger protein 213	up
8166525	POLA1	polymerase (DNA directed), alpha 1, catalytic subunit	up
7985873	C15orf42	chromosome 15 open reading frame 42	up
7993478	ABCC1	ATP-binding cassette, sub-family C (CFTR/MRP), member 1	up
8102415	CAMK2D	calcium/calmodulin-dependent protein kinase II delta	up
7975799	FLVCR2	feline leukemia virus subgroup C cellular receptor family, member 2	up
8040278	PQLC3	PQ loop repeat containing 3	up
7974816	SLC38A6	solute carrier family 38, member 6	up
8156126	RMI1		up
8146130	GINS4	GINS complex subunit 4 (Sld5 homolog)	up
8174985	SMARCA1	SWI/SNF related, matrix associated, actin dependent regulator of chromatin, subfamily a, member 1	up
8050507	WDR35	WD repeat domain 35	up
8059770	TIGD1	tigger transposable element derived 1	up
8120402	BAG2	BCL2-associated athanogene 2	up
8023528	ALPK2	alpha-kinase 2	up
7985662	PDE8A	phosphodiesterase 8A	up
8096361	HERC5	hect domain and RLD 5	up
8115543	EBF1	early B-cell factor 1	up
8046895	FAM171B	family with sequence similarity 171, member B	up
8090162	ITGB5	integrin, beta 5	up
7977409	CRIP1	cysteine-rich protein 1 (intestinal)	up
8153258	SLC45A4	solute carrier family 45, member 4	up
8036557			up
8100231	TEC	tec protein tyrosine kinase	up
8040712	CENPA	centromere protein A	up
7957737	TMPO	thymopoietin	up
8012823	SCO1	SCO cytochrome oxidase deficient homolog 1 (yeast)	up
8060897	PLCB4	phospholipase C, beta 4	up
8036395	ZNF569	zinc finger protein 569	up
8117045	RBM24	RNA binding motif protein 24	up
8164013	STRBP	spermatid perinuclear RNA binding protein	up
8089875	POLQ	polymerase (DNA directed), theta	up
7945875	FAM86B1|ALG1|LOC645332|LOC653113	family with sequence similarity 86, member B1 | asparagine-linked glycosylation 1, beta-1,4-mannosyltransferase homolog (S. cerevisiae) | family with sequence similarity 86, member A pseudogene	up
8173825	RPS6KA6	ribosomal protein S6 kinase, 90kDa, polypeptide 6	up
8126371	CCND3	cyclin D3	up
8028186	ZNF146	zinc finger protein 146	up
8175076	ZNF280C	zinc finger protein 280C	up
7950983	CHORDC1	cysteine and histidine-rich domain (CHORD)-containing 1	up
8168674			up
8173941	TSPAN6	tetraspanin 6	up
7986186	RCCD1	RCC1 domain containing 1	up
8006433	CCL2	chemokine (C-C motif) ligand 2	up
8154449	CNTLN	centlein, centrosomal protein	up
8136248	MEST	mesoderm specific transcript homolog (mouse)	up
8030899	ZNF766	zinc finger protein 766	up
8041212	LCLAT1	lysocardiolipin acyltransferase 1	up
8162533	PTCH1	patched 1	up
8015712	CCDC56	coiled-coil domain containing 56	up
7936408	DCLRE1A	DNA cross-link repair 1A	up
8107194	C5orf30	chromosome 5 open reading frame 30	up
8075263	NIPSNAP1	nipsnap homolog 1 (C. elegans)	up
8162870	BAAT	bile acid CoA: amino acid N-acyltransferase (glycine N-choloyltransferase)	up
7959052	RFC5	replication factor C (activator 1) 5, 36.5kDa	up
8040578	CENPO|ADCY3	centromere protein O | adenylate cyclase 3	up
8029273	MEGF8	multiple EGF-like-domains 8	up
8051030	SLC5A6	solute carrier family 5 (sodium-dependent vitamin transporter), member 6	up
8052866	FAM136A	family with sequence similarity 136, member A	up
8176276	ATRX	alpha thalassemia/mental retardation syndrome X-linked	up
8138289	ETV1	ets variant 1	up
8145669	RBPMS	RNA binding protein with multiple splicing	up
8017736	CCDC46	coiled-coil domain containing 46	up
8088106	TKT	transketolase	up
8005048	MYOCD	myocardin	up
7948267	TIMM10	translocase of inner mitochondrial membrane 10 homolog (yeast)	up
8042468	ANXA4	annexin A4	up
7947230	BDNF	brain-derived neurotrophic factor	up
8027932	COX6B1	cytochrome c oxidase subunit VIb polypeptide 1 (ubiquitous)	up
7927876	TET1	tet oncogene 1	up
7959312	TMEM120B	transmembrane protein 120B	up
7989953	AAGAB	alpha- and gamma-adaptin binding protein	up
7924465	HHIPL2	HHIP-like 2	up
8171892	NR0B1	nuclear receptor subfamily 0, group B, member 1	up
8016463	HOXB6	homeobox B6	up
7915733	PRDX1	peroxiredoxin 1	up
8006345	RHOT1	ras homolog gene family, member T1	up
8073062	APOBEC3B|APOBEC3A	apolipoprotein B mRNA editing enzyme, catalytic polypeptide-like 3B | apolipoprotein B mRNA editing enzyme, catalytic polypeptide-like 3A	up
8176174	MPP1	membrane protein, palmitoylated 1, 55kDa	up
8139640	DDC	dopa decarboxylase (aromatic L-amino acid decarboxylase)	up
8016099	EFTUD2	elongation factor Tu GTP binding domain containing 2	up
7999903	C16orf88	chromosome 16 open reading frame 88	up
8040985	ZNF512	zinc finger protein 512	up
7935116	RBP4	retinol binding protein 4, plasma	up
7997401	BCMO1	beta-carotene 15,15'-monooxygenase 1	up
8047223	HSPE1	heat shock 10kDa protein 1 (chaperonin 10)	up
7901336	STRADB	STE20-related kinase adaptor beta	up
7963421	KRT6A	keratin 6A	down
7963427	KRT5	keratin 5	down
8054712	IL1A	interleukin 1, alpha	down
7920285	S100A2	S100 calcium binding protein A2	down
8150698	SNAI2	snail homolog 2 (Drosophila)	down
7908072	LAMC2	laminin, gamma 2	down
8147351	ESRP1	epithelial splicing regulatory protein 1	down
8099467	FGFBP1	fibroblast growth factor binding protein 1	down
8020762	DSG3	desmoglein 3	down
8121277	AIM1	absent in melanoma 1	down
7951271	MMP1	matrix metallopeptidase 1 (interstitial collagenase)	down
8021584	SERPINB5	serpin peptidase inhibitor, clade B (ovalbumin), member 5	down
8103226	TMEM154	transmembrane protein 154	down
7963410	KRT6C|KRT6B|KRT6A	keratin 6C | keratin 6B | keratin 6A	down
7902702	CLCA2	chloride channel accessory 2	down
7952046	MPZL2	myelin protein zero-like 2	down
8054722	IL1B	interleukin 1, beta	down
8056184	ITGB6	integrin, beta 6	down
7917875	F3	coagulation factor III (thromboplastin, tissue factor)	down
7920297	S100A14	S100 calcium binding protein A14	down
8082058	CSTA	cystatin A (stefin A)	down
7996819	CDH3	cadherin 3, type 1, P-cadherin (placental)	down
8040430	VSNL1	visinin-like 1	down
7920244	S100A8	S100 calcium binding protein A8	down
8114572	HBEGF	heparin-binding EGF-like growth factor	down
8021635	SERPINB2	serpin peptidase inhibitor, clade B (ovalbumin), member 2	down
8120335	FAM83B	family with sequence similarity 83, member B	down
7950899	RAB38		down
8056408	GALNT3	UDP-N-acetyl-alpha-D-galactosamine:polypeptide N-acetylgalactosaminyltransferase 3 (GalNAc-T3)	down
7901175	TSPAN1	tetraspanin 1	down
8105302	FST	follistatin	down
8101260	ANTXR2	anthrax toxin receptor 2	down
7997504	CDH13	cadherin 13, H-cadherin (heart)	down
7991080	BNC1	basonuclin 1	down
8069676	ADAMTS1	ADAM metallopeptidase with thrombospondin type 1 motif, 1	down
7953200	CCND2	cyclin D2	down
8091515	GPR87	G protein-coupled receptor 87	down
8022692	DSC3	desmocollin 3	down
7970441	GJB2	gap junction protein, beta 2, 26kDa	down
8015366	KRT14	keratin 14	down
8086517	CDCP1	CUB domain containing protein 1	down
8101762	SNCA	synuclein, alpha (non A4 component of amyloid precursor)	down
7906400	IFI16	interferon, gamma-inducible protein 16	down
7961532	ARHGDIB	Rho GDP dissociation inhibitor (GDI) beta	down
7962000	PTHLH	parathyroid hormone-like hormone	down
8068583	KCNJ15	potassium inwardly-rectifying channel, subfamily J, member 15	down
7963187	LIMA1	LIM domain and actin binding 1	down
7952490	FEZ1	fasciculation and elongation protein zeta 1 (zygin I)	down
7917276	LPAR3	lysophosphatidic acid receptor 3	down
8162531			down
7933312	ANXA8L1|ANXA8L2	annexin A8-like 1 | annexin A8 | annexin A8-like 2	down
8100664	TMPRSS11D	transmembrane protease, serine 11D	down
8084766	TP63	tumor protein p63	down
8107044	ERAP2	endoplasmic reticulum aminopeptidase 2	down
8082916	IL20RB	interleukin 20 receptor beta	down
8092169	TNFSF10	tumor necrosis factor (ligand) superfamily, member 10	down
7963406	KRT6B	keratin 6B	down
8154951	GLUL	glutamate-ammonia ligase	down
7938758	SAA1	serum amyloid A1	down
7948332	LPXN	leupaxin	down
7995797	MT1E	metallothionein 1E	down
8165672	RFC1	replication factor C (activator 1) 1, 145kDa	down
8124380	HIST1H1A	histone cluster 1, H1a	down
8163637	TNC	tenascin C	down
7924029	LAMB3	laminin, beta 3	down
7986446	ALDH1A3	aldehyde dehydrogenase 1 family, member A3	down
7973336	MMP14	matrix metallopeptidase 14 (membrane-inserted)	down
8015387	KRT17	keratin 17	down
7951372	CASP4	caspase 4, apoptosis-related cysteine peptidase	down
8166925	MAOA	monoamine oxidase A	down
7899615	SERINC2	serine incorporator 2	down
8075635	TIMP3	TIMP metallopeptidase inhibitor 3	down
8111892	OXCT1	3-oxoacid CoA transferase 1	down
7979710	PLEK2	pleckstrin 2	down
8139207	INHBA	inhibin, beta A	down
7917503	GBP3	guanylate binding protein 3	down
7924058	IRF6	interferon regulatory factor 6	down
7956878	IRAK3	interleukin-1 receptor-associated kinase 3	down
8084206	B3GNT5	UDP-GlcNAc:betaGal beta-1,3-N-acetylglucosaminyltransferase 5	down
8075910	RAC2	ras-related C3 botulinum toxin substrate 2 (rho family, small GTP binding protein Rac2)	down
8052355	EFEMP1	EGF-containing fibulin-like extracellular matrix protein 1	down
8089467	ZBED2	zinc finger, BED-type containing 2	down
8045835	GALNT5	UDP-N-acetyl-alpha-D-galactosamine:polypeptide N-acetylgalactosaminyltransferase 5 (GalNAc-T5)	down
7909841	MARK1	MAP/microtubule affinity-regulating kinase 1	down
8096050	FGF5	fibroblast growth factor 5	down
8152764	MTSS1	metastasis suppressor 1	down
7995783	MT2A	metallothionein 2A	down
8088745	FRMD4B	FERM domain containing 4B	down
8035779	ZNF253|ZNF626|ZNF93	zinc finger protein 253 | zinc finger protein 626 | zinc finger protein 93	down
8117106	RNF144B	ring finger protein 144B	down
8096602	DAPP1	dual adaptor of phosphotyrosine and 3-phosphoinositides	down
8115327	SPARC	secreted protein, acidic, cysteine-rich (osteonectin)	down
7938519	MICALCL	MICAL C-terminal like	down
8109333	GPX3	glutathione peroxidase 3 (plasma)	down
7917516	GBP1|GBP3	guanylate binding protein 1, interferon-inducible, 67kDa | guanylate binding protein 3	down
7982597	THBS1	thrombospondin 1	down
8009951	ITGB4	integrin, beta 4	down
8024572	GNA15	guanine nucleotide binding protein (G protein), alpha 15 (Gq class)	down
8050007	PXDN	peroxidasin homolog (Drosophila)	down
7976451	PPP4R4	protein phosphatase 4, regulatory subunit 4	down
8142554	AASS	aminoadipate-semialdehyde synthase	down
8105267	ITGA2	integrin, alpha 2 (CD49B, alpha 2 subunit of VLA-2 receptor)	down
7976073	FLRT2	fibronectin leucine rich transmembrane protein 2	down
8001800	CDH11	cadherin 11, type 2, OB-cadherin (osteoblast)	down
8095362	MT2A	metallothionein 2A	down
8120967	NT5E	5'-nucleotidase, ecto (CD73)	down
8084794	IL1RAP	interleukin 1 receptor accessory protein	down
7995838	MT1X	metallothionein 1X	down
8095376	MT2A	metallothionein 2A	down
8078971	ENTPD3	ectonucleoside triphosphate diphosphohydrolase 3	down
8014115	MYO1D	myosin ID	down
7956046	DGKA	diacylglycerol kinase, alpha 80kDa	down
8018761	ST6GALNAC2	ST6 (alpha-N-acetyl-neuraminyl-2,3-beta-galactosyl-1,3)-N-acetylgalactosaminide alpha-2,6-sialyltransferase 2	down
7983256	CKMT1A|CKMT1B	creatine kinase, mitochondrial 1A | creatine kinase, mitochondrial 1B	down
8094911	ATP10D	ATPase, class V, type 10D	down
7983239	CKMT1A|CKMT1B	creatine kinase, mitochondrial 1A | creatine kinase, mitochondrial 1B	down
8121588	DSE	dermatan sulfate epimerase	down
8105300			down
8021653	SERPINB8	serpin peptidase inhibitor, clade B (ovalbumin), member 8	down
8172043	SRPX	sushi-repeat-containing protein, X-linked	down
7939314	EHF	ets homologous factor	down
8134098	CDK14	cyclin-dependent kinase 14	down
8131666	ITGB8	integrin, beta 8	down
8085393	TMEM40	transmembrane protein 40	down
8140709	KIAA1324L	KIAA1324-like	down
8027260	ZNF486	zinc finger protein 486	down
8023043	PSTPIP2	proline-serine-threonine phosphatase interacting protein 2	down
7995793	MT1L	metallothionein 1L (gene/pseudogene)	down
7974316	FRMD6	FERM domain containing 6	down
7948229	SLC43A3	solute carrier family 43, member 3	down
8095744	AREG	amphiregulin	down
8020973	FHOD3	formin homology 2 domain containing 3	down
8127563	COL12A1	collagen, type XII, alpha 1	down
7986293	MCTP2	multiple C2 domains, transmembrane 2	down
8113551	MCC	mutated in colorectal cancers	down
8041853	EPCAM	epithelial cell adhesion molecule	down
8005449	KRT17	keratin 17	down
8153002	NDRG1	N-myc downstream regulated 1	down
8051322	XDH	xanthine dehydrogenase	down
8098195	SC4MOL	sterol-C4-methyl oxidase-like	down
7972713	EFNB2	ephrin-B2	down
8064904	FERMT1	fermitin family member 1	down
7921344	ELL2	elongation factor, RNA polymerase II, 2	down
8084810			down
7945371	IFITM3	interferon induced transmembrane protein 3 (1-8U)	down
8097692	EDNRA	endothelin receptor type A	down
7899265	SFN	stratifin	down
7945245	NTM	neurotrimin	down
8101828	TSPAN5	tetraspanin 5	down
8020551	LAMA3	laminin, alpha 3	down
7945132	FLI1|EWSR1	Friend leukemia virus integration 1 | Ewing sarcoma breakpoint region 1	down
8154233	CD274		down
8108370	EGR1	early growth response 1	down
8095736	AREG	amphiregulin	down
7905553	SPRR1B	small proline-rich protein 1B	down
8013042	KRT17	keratin 17	down
8129418	PTPRK	protein tyrosine phosphatase, receptor type, K	down
7937772	IGF2|INS-IGF2	insulin-like growth factor 2 (somatomedin A) | INS-IGF2 readthrough transcript	down
8107673	GRAMD3	GRAM domain containing 3	down
8102468	PRSS12	protease, serine, 12 (neurotrypsin, motopsin)	down
8083569	TIPARP	TCDD-inducible poly(ADP-ribose) polymerase	down
8147344	PDP1	pyruvate dehyrogenase phosphatase catalytic subunit 1	down
8113491	STARD4	StAR-related lipid transfer (START) domain containing 4	down
8117426	HIST1H2BH	histone cluster 1, H2bh	down
8119898	VEGFA	vascular endothelial growth factor A	down
8022711	DSC2	desmocollin 2	down
8143610	ARHGEF5|ARHGEF35|LOC728377|OR2A7	Rho guanine nucleotide exchange factor (GEF) 5 | Rho guanine nucleotide exchange factor (GEF) 35 | Rho guanine nucleotide exchange factor (GEF) 5 pseudogene | olfactory receptor, family 2, subfamily A, member 7	down
7909422	MIR205|LOC642587	microRNA 205 | NPC-A-5	down
7916862	WLS	wntless homolog (Drosophila)	down
8115302	FAT2	FAT tumor suppressor homolog 2 (Drosophila)	down
8098439	EPCAM	epithelial cell adhesion molecule	down
7927367	ANXA8|ANXA8L1|ANXA8L2	annexin A8 | annexin A8-like 1 | annexin A8-like 2	down
8147132	CA2	carbonic anhydrase II	down
8099760	ARAP2	ArfGAP with RhoGAP domain, ankyrin repeat and PH domain 2	down
7923991	PLXNA2	plexin A2	down
7906863	UAP1	UDP-N-acteylglucosamine pyrophosphorylase 1	down
8165698			down
7911339			down
8136807	PRSS2|PRSS3|PRSS1	protease, serine, 2 (trypsin 2) | protease, serine, 3 | protease, serine, 1 (trypsin 1)	down
8003667	SERPINF1	serpin peptidase inhibitor, clade F (alpha-2 antiplasmin, pigment epithelium derived factor), member 1	down
8059376	SERPINE2	serpin peptidase inhibitor, clade E (nexin, plasminogen activator inhibitor type 1), member 2	down
8096130	CDS1	CDP-diacylglycerol synthase (phosphatidate cytidylyltransferase) 1	down
8119016	MAPK13	mitogen-activated protein kinase 13	down
8055494			down
7965040	PHLDA1	pleckstrin homology-like domain, family A, member 1	down
8103399	PDGFC	platelet derived growth factor C	down
8031646	LOC100128252|LOC100288114	hypothetical LOC100128252 | hypothetical LOC100288114	down
7965335	DUSP6	dual specificity phosphatase 6	down
7968800	DGKH	diacylglycerol kinase, eta	down
8095697	CXCL1	chemokine (C-X-C motif) ligand 1 (melanoma growth stimulating activity, alpha)	down
8109344	GM2A	GM2 ganglioside activator	down
8092970	APOD	apolipoprotein D	down
8092552	IGF2BP2	insulin-like growth factor 2 mRNA binding protein 2	down
8091078	RBP1	retinol binding protein 1, cellular	down
8109752	ODZ2	odz, odd Oz/ten-m homolog 2 (Drosophila)	down
7959330	WDR66	WD repeat domain 66	down
7899921	GJB5	gap junction protein, beta 5, 31.1kDa	down
7952601	ETS1	v-ets erythroblastosis virus E26 oncogene homolog 1 (avian)	down
8097017	UGT8	UDP glycosyltransferase 8	down
8059878	IQCA1	IQ motif containing with AAA domain 1	down
8097801	FAM160A1	family with sequence similarity 160, member A1	down
7975459	SIPA1L1	signal-induced proliferation-associated 1 like 1	down
8023598	RNF152	ring finger protein 152	down
8013660	ALDOC	aldolase C, fructose-bisphosphate	down
8102950	INPP4B	inositol polyphosphate-4-phosphatase, type II, 105kDa	down
7927307	ANXA8L2|ANXA8L1	annexin A8-like 2 | annexin A8 | annexin A8-like 1	down
7914270	LAPTM5	lysosomal protein transmembrane 5	down
8044021	IL1RL1	interleukin 1 receptor-like 1	down
7971150	LHFP	lipoma HMGIC fusion partner	down
8017850	WIPI1	WD repeat domain, phosphoinositide interacting 1	down
8034342	ZNF625|ZNF20	zinc finger protein 625 | zinc finger protein 20	down
8151952	NIPAL2	NIPA-like domain containing 2	down
8096385	HERC3	hect domain and RLD 3	down
8095870	CCNG2	cyclin G2	down
7928429	PLAU	plasminogen activator, urokinase	down
8172425	SLC38A5	solute carrier family 38, member 5	down
7963786	ITGA5	integrin, alpha 5 (fibronectin receptor, alpha polypeptide)	down
8046380	ITGA6	integrin, alpha 6	down
8145293	ADAM28	ADAM metallopeptidase domain 28	down
7904293	PTGFRN	prostaglandin F2 receptor negative regulator	down
8099982	APBB2	amyloid beta (A4) precursor protein-binding, family B, member 2	down
8167287	PORCN	porcupine homolog (Drosophila)	down
7944667	SORL1	sortilin-related receptor, L(DLR class) A repeats-containing	down
8095986	ANXA3	annexin A3	down
8015016	TNS4	tensin 4	down
7944656	SC5DL	sterol-C5-desaturase (ERG3 delta-5-desaturase homolog, S. cerevisiae)-like	down
7926679	KIAA1217		down
8081386	NFKBIZ	nuclear factor of kappa light polypeptide gene enhancer in B-cells inhibitor, zeta	down
8083887	CLDN11	claudin 11	down
8113220	ELL2	elongation factor, RNA polymerase II, 2	down
8169389	PAK3	p21 protein (Cdc42/Rac)-activated kinase 3	down
7908694	NAV1	neuron navigator 1	down
7922846	FAM129A	family with sequence similarity 129, member A	down
8021169	LIPG	lipase, endothelial	down
7936144	COL17A1	collagen, type XVII, alpha 1	down
7962212	PKP2	plakophilin 2	down
7982829	SPINT1	serine peptidase inhibitor, Kunitz type 1	down
8003075			down
8100298	OCIAD2	OCIA domain containing 2	down
8178435	IER3	immediate early response 3	down
7970716	LNX2	ligand of numb-protein X 2	down
8128939	TRAF3IP2	TRAF3 interacting protein 2	down
8136987	ARHGEF5|LOC728377	Rho guanine nucleotide exchange factor (GEF) 5 | Rho guanine nucleotide exchange factor (GEF) 5 pseudogene	down
8162744	CORO2A	coronin, actin binding protein, 2A	down
8103822	VEGFC	vascular endothelial growth factor C	down
8077458	EDEM1	ER degradation enhancer, mannosidase alpha-like 1	down
7914184	PTAFR	platelet-activating factor receptor	down
8062119	MT1P3	metallothionein 1 pseudogene 3	down
8174474	ACSL4	acyl-CoA synthetase long-chain family member 4	down
7921713	F11R|TSTD1	F11 receptor | thiosulfate sulfurtransferase (rhodanese)-like domain containing 1	down
8169361			down
7902687	CYR61	cysteine-rich, angiogenic inducer, 61	down
7951259	MMP10	matrix metallopeptidase 10 (stromelysin 2)	down
7960529	SCNN1A	sodium channel, nonvoltage-gated 1 alpha	down
7903227	PALMD	palmdelphin	down
7954527	ARNTL2	aryl hydrocarbon receptor nuclear translocator-like 2	down
8087833	DUSP7	dual specificity phosphatase 7	down
8139212	GLI3	GLI family zinc finger 3	down
8025828	LDLR	low density lipoprotein receptor	down
8072344			down
7965206	SLC6A15	solute carrier family 6 (neutral amino acid transporter), member 15	down
8106280	HMGCR	3-hydroxy-3-methylglutaryl-CoA reductase	down
7957260	GLIPR1|KRR1	GLI pathogenesis-related 1 | KRR1, small subunit (SSU) processome component, homolog (yeast)	down
8046408	PDK1	pyruvate dehydrogenase kinase, isozyme 1	down
8052872	TGFA	transforming growth factor, alpha	down
8088680	C3orf64	chromosome 3 open reading frame 64	down
8008237	ITGA3	integrin, alpha 3 (antigen CD49C, alpha 3 subunit of VLA-3 receptor)	down
7943263	AMOTL1	angiomotin like 1	down
7957298	NAV3	neuron navigator 3	down
7916432	DHCR24	24-dehydrocholesterol reductase	down
8140967	SAMD9	sterile alpha motif domain containing 9	down
7957861	ANO4	anoctamin 4	down
8155883	OSTF1	osteoclast stimulating factor 1	down
8081620	TAGLN3	transgelin 3	down
7952290	TRIM29	tripartite motif-containing 29	down
8058708	ABCA12	ATP-binding cassette, sub-family A (ABC1), member 12	down
8157191			down
8047300	AOX1	aldehyde oxidase 1	down
8089911	HCLS1	hematopoietic cell-specific Lyn substrate 1	down
8079950	GNAI2	guanine nucleotide binding protein (G protein), alpha inhibiting activity polypeptide 2	down
7922773	NCF2	neutrophil cytosolic factor 2	down
7965036			down
7951077	SESN3	sestrin 3	down
7922474	KIAA0040		down
7947425	CD59		down
7954631	FAR2	fatty acyl CoA reductase 2	down
8152453	TRPS1	trichorhinophalangeal syndrome I	down
8038998	ZNF468	zinc finger protein 468	down
8179704	IER3	immediate early response 3	down
8094938	NIPAL1	NIPA-like domain containing 1	down
8048864	CCL20	chemokine (C-C motif) ligand 20	down
8124848	IER3	immediate early response 3	down
8116780	DSP	desmoplakin	down
8144669	FDFT1	farnesyl-diphosphate farnesyltransferase 1	down
8132725	UPP1	uridine phosphorylase 1	down
8006531	SLFN5	schlafen family member 5	down
8089299	CD47		down
8047926	MAP2	microtubule-associated protein 2	down
8072328	SEC14L2	SEC14-like 2 (S. cerevisiae)	down
8058477	KLF7	Kruppel-like factor 7 (ubiquitous)	down
7963313	GALNT6	UDP-N-acetyl-alpha-D-galactosamine:polypeptide N-acetylgalactosaminyltransferase 6 (GalNAc-T6)	down
8132860	EGFR	epidermal growth factor receptor	down
7952341	ASAM	adipocyte-specific adhesion molecule	down
7902553	IFI44	interferon-induced protein 44	down
8060997	SPTLC3	serine palmitoyltransferase, long chain base subunit 3	down
7914021	SLC9A1	solute carrier family 9 (sodium/hydrogen exchanger), member 1	down
8132503	STK17A	serine/threonine kinase 17a	down
8147112	CA13	carbonic anhydrase XIII	down
8072626	TIMP3	TIMP metallopeptidase inhibitor 3	down
8003060	SDR42E1	short chain dehydrogenase/reductase family 42E, member 1	down
8001531	MT1G	metallothionein 1G	down
7920291	S100A16	S100 calcium binding protein A16	down
8096176	PTPN13	protein tyrosine phosphatase, non-receptor type 13 (APO-1/CD95 (Fas)-associated phosphatase)	down
7983512	SQRDL	sulfide quinone reductase-like (yeast)	down
8130732	BRP44L	brain protein 44-like	down
8135774	PTPRZ1	protein tyrosine phosphatase, receptor-type, Z polypeptide 1	down
8111941	HMGCS1	3-hydroxy-3-methylglutaryl-CoA synthase 1 (soluble)	down
8102482	SEC24D	SEC24 family, member D (S. cerevisiae)	down
7923958	C1orf116	chromosome 1 open reading frame 116	down
8150537	SLC20A2	solute carrier family 20 (phosphate transporter), member 2	down
7903565	GPSM2|CLCC1	G-protein signaling modulator 2 | chloride channel CLIC-like 1	down
7950641	KCTD14	potassium channel tetramerisation domain containing 14	down
8112007	EMB	embigin	down
7952274	PVRL1	poliovirus receptor-related 1 (herpesvirus entry mediator C)	down
7918275	WDR47	WD repeat domain 47	down
8136801	TRY6|PRSS2|PRSS3|PRSS1	trypsinogen C | protease, serine, 2 (trypsin 2) | protease, serine, 3 | protease, serine, 1 (trypsin 1)	down
8112342	ADAMTS6	ADAM metallopeptidase with thrombospondin type 1 motif, 6	down
7933772	ANK3	ankyrin 3, node of Ranvier (ankyrin G)	down
8154848	PRSS3|PRSS2	protease, serine, 3 | protease, serine, 2 (trypsin 2)	down
7956867	HMGA2	high mobility group AT-hook 2	down
7924207	PTPN14	protein tyrosine phosphatase, non-receptor type 14	down
8122265	TNFAIP3	tumor necrosis factor, alpha-induced protein 3	down
8049246	INPP5D	inositol polyphosphate-5-phosphatase, 145kDa	down
7902874	LRRC8C	leucine rich repeat containing 8 family, member C	down
8005134	ADORA2B	adenosine A2b receptor	down
8036357	ZNF790	zinc finger protein 790	down
7929032	FAS	Fas (TNF receptor superfamily, member 6)	down
8077817	SLC6A11	solute carrier family 6 (neurotransmitter transporter, GABA), member 11	down
8068460	MORC3|DOPEY2	MORC family CW-type zinc finger 3 | dopey family member 2	down
8093191	DLG1	discs, large homolog 1 (Drosophila)	down
8105899	MARVELD2	MARVEL domain containing 2	down
8177498	MARVELD2	MARVEL domain containing 2	down
8162759	TBC1D2	TBC1 domain family, member 2	down
7915184	RHBDL2	rhomboid, veinlet-like 2 (Drosophila)	down
7908940	ATP2B4	ATPase, Ca++ transporting, plasma membrane 4	down
7961829	BCAT1	branched chain amino-acid transaminase 1, cytosolic	down
8047161	OBFC2A	oligonucleotide/oligosaccharide-binding fold containing 2A	down
7927732	ARID5B	AT rich interactive domain 5B (MRF1-like)	down
8135587	CAV2	caveolin 2	down
8103043	SLC10A7	solute carrier family 10 (sodium/bile acid cotransporter family), member 7	down
7968637	CCNA1	cyclin A1	down
7904226	SLC22A15	solute carrier family 22, member 15	down
7969204	WDFY2	WD repeat and FYVE domain containing 2	down
7975268	ARG2|VTI1B	arginase, type II | vesicle transport through interaction with t-SNAREs homolog 1B (yeast)	down
8156321	SYK	spleen tyrosine kinase	down
7904965	PDE4DIP	phosphodiesterase 4D interacting protein	down
8097586	GAB1	GRB2-associated binding protein 1	down
8108912	SH3RF2	SH3 domain containing ring finger 2	down
7943197	HEPHL1	hephaestin-like 1	down
8100943	RASSF6	Ras association (RalGDS/AF-6) domain family member 6	down
8154635	MTAP|CDKN2B-AS	methylthioadenosine phosphorylase | CDKN2B antisense RNA (non-protein coding)	down
8143633	OR2A7|OR2A4|LOC728377	olfactory receptor, family 2, subfamily A, member 7 | olfactory receptor, family 2, subfamily A, member 4 | Rho guanine nucleotide exchange factor (GEF) 5 pseudogene	down
8179731	HLA-B	major histocompatibility complex, class I, B	down
8160559	DDX58	DEAD (Asp-Glu-Ala-Asp) box polypeptide 58	down
7946292	CYB5R2	cytochrome b5 reductase 2	down
8014241	SLFN12	schlafen family member 12	down
8129953	HIVEP2	human immunodeficiency virus type I enhancer binding protein 2	down
7938485	MICAL2	microtubule associated monoxygenase, calponin and LIM domain containing 2	down
7936734	FGFR2	fibroblast growth factor receptor 2	down
8151310	EYA1	eyes absent homolog 1 (Drosophila)	down
7926239	OPTN	optineurin	down
8102720	ANKRD50	ankyrin repeat domain 50	down
8024111	CNN2	calponin 2	down
8100251	FRYL	FRY-like	down
8114287	SPOCK1	sparc/osteonectin, cwcv and kazal-like domains proteoglycan (testican) 1	down
8129558	OR2A4|OR2A7|LOC728377	olfactory receptor, family 2, subfamily A, member 4 | olfactory receptor, family 2, subfamily A, member 7 | Rho guanine nucleotide exchange factor (GEF) 5 pseudogene	down
8064978	JAG1	jagged 1	down
8128572	PREP	prolyl endopeptidase	down
8179041	HLA-A	major histocompatibility complex, class I, A	down
8104901	IL7R	interleukin 7 receptor	down
8052654	PELI1	pellino homolog 1 (Drosophila)	down
8152828	GSDMC	gasdermin C	down
8147766	FZD6	frizzled homolog 6 (Drosophila)	down
8102440	ARSJ	arylsulfatase family, member J	down
7943218	PANX1	pannexin 1	down
7912257	CLSTN1	calsyntenin 1	down
8045804			down
8044499	SLC20A1	solute carrier family 20 (phosphate transporter), member 1	down
8023575	CCBE1	collagen and calcium binding EGF domains 1	down
7902850	GBP6	guanylate binding protein family, member 6	down
8090193	HEG1	HEG homolog 1 (zebrafish)	down
8020508	RIOK3	RIO kinase 3 (yeast)	down
8082869	PPP2R3A	protein phosphatase 2, regulatory subunit B'', alpha	down
7978260	DHRS1	dehydrogenase/reductase (SDR family) member 1	down
7898057	PDPN	podoplanin	down
8102781			down
7898939	NIPAL3	NIPA-like domain containing 3	down
7990839	STARD5|IL16	StAR-related lipid transfer (START) domain containing 5 | interleukin 16 (lymphocyte chemoattractant factor)	down
7954436	LRMP	lymphoid-restricted membrane protein	down
8042356	MEIS1	Meis homeobox 1	down
8100292	FRYL	FRY-like	down
7969651	DNAJC3	DnaJ (Hsp40) homolog, subfamily C, member 3	down
7946661	DKK3	dickkopf homolog 3 (Xenopus laevis)	down
8109563	NIPAL4	NIPA-like domain containing 4	down
8105077	CARD6	caspase recruitment domain family, member 6	down
8097628	HHIP	hedgehog interacting protein	down
8148147			down
7995697	LPCAT2	lysophosphatidylcholine acyltransferase 2	down
7941761	RHOD	ras homolog gene family, member D	down
7969861	ITGBL1	integrin, beta-like 1 (with EGF-like repeat domains)	down
8105411	IL31RA	interleukin 31 receptor A	down
8089112	FILIP1L	filamin A interacting protein 1-like	down
7938035	TRIM22	tripartite motif-containing 22	down
8140668	SEMA3A	sema domain, immunoglobulin domain (Ig), short basic domain, secreted, (semaphorin) 3A	down
8137526	INSIG1	insulin induced gene 1	down
8085475	WNT7A	wingless-type MMTV integration site family, member 7A	down
8089835	FSTL1|MIR198	follistatin-like 1 | microRNA 198	down
7936871	OAT	ornithine aminotransferase	down
7953291	CD9		down
7991335	ANPEP	alanyl (membrane) aminopeptidase	down
8156358			down
7902227	GADD45A	growth arrest and DNA-damage-inducible, alpha	down
8011884	NLRP1|LOC728392	NLR family, pyrin domain containing 1 | hypothetical protein LOC728392	down
7977933	SLC7A8	solute carrier family 7 (amino acid transporter, L-type), member 8	down
7969544	NDFIP2	Nedd4 family interacting protein 2	down
8122396	AIG1	androgen-induced 1	down
8074962	GSTT2|GSTT2B	glutathione S-transferase theta 2 | glutathione S-transferase theta 2B (gene/pseudogene)	down
8112668	GCNT4	glucosaminyl (N-acetyl) transferase 4, core 2	down
8124911	HLA-B|HLA-C	major histocompatibility complex, class I, B | major histocompatibility complex, class I, C	down
8071809	GSTT2|GSTT2B	glutathione S-transferase theta 2 | glutathione S-transferase theta 2B (gene/pseudogene)	down
7990345	SEMA7A	semaphorin 7A, GPI membrane anchor (John Milton Hagen blood group)	down
8020779	DSG2	desmoglein 2	down
8017651	SMURF2	SMAD specific E3 ubiquitin protein ligase 2	down
7917482	CCBL2|RBMXL1	cysteine conjugate-beta lyase 2 | RNA binding motif protein, X-linked-like 1	down
7972487	DOCK9	dedicator of cytokinesis 9	down
8048980	CAB39	calcium binding protein 39	down
8154245	PDCD1LG2	programmed cell death 1 ligand 2	down
8157216	UGCG	UDP-glucose ceramide glucosyltransferase	down
7959023	MAP1LC3B2	microtubule-associated protein 1 light chain 3 beta 2	down
7911337			down
8170602	ZNF185	zinc finger protein 185 (LIM domain)	down
8165696			down
7973871			down
7969428	UCHL3	ubiquitin carboxyl-terminal esterase L3 (ubiquitin thiolesterase)	down
8120654	KCNQ5	potassium voltage-gated channel, KQT-like subfamily, member 5	down
7899627	TINAGL1	tubulointerstitial nephritis antigen-like 1	down
7995681	MMP2	matrix metallopeptidase 2 (gelatinase A, 72kDa gelatinase, 72kDa type IV collagenase)	down
8066822	SULF2	sulfatase 2	down
8141016	TFPI2	tissue factor pathway inhibitor 2	down
7917338	BCL10	B-cell CLL/lymphoma 10	down
8114354	NME5	non-metastatic cells 5, protein expressed in (nucleoside-diphosphate kinase)	down
7931810	KLF6	Kruppel-like factor 6	down
8081288	TMEM45A	transmembrane protein 45A	down
8033795	ZNF561	zinc finger protein 561	down
8097670	MMAA	methylmalonic aciduria (cobalamin deficiency) cblA type	down
7934278	P4HA1	prolyl 4-hydroxylase, alpha polypeptide I	down
8038967	ZNF83	zinc finger protein 83	down
8025672	SLC44A2	solute carrier family 44, member 2	down
8094556	PGM2	phosphoglucomutase 2	down
8103646	NEK1	NIMA (never in mitosis gene a)-related kinase 1	down
8142345	DOCK4	dedicator of cytokinesis 4	down
8033780	ZNF426	zinc finger protein 426	down
7915472	SLC2A1	solute carrier family 2 (facilitated glucose transporter), member 1	down
8160431	LOC554202		down
8178498	HLA-B|HLA-C	major histocompatibility complex, class I, B | major histocompatibility complex, class I, C	down
8112865	SERINC5	serine incorporator 5	down
8039905	TMEM167B	transmembrane protein 167B	down
7931353	PTPRE	protein tyrosine phosphatase, receptor type, E	down
7903586	TMEM167B	transmembrane protein 167B	down
8160213	TTC39B	tetratricopeptide repeat domain 39B	down
7903457	PRMT6	protein arginine methyltransferase 6	down
8179049	HLA-J|HLA-A	major histocompatibility complex, class I, J (pseudogene) | major histocompatibility complex, class I, A	down
8123137	ACAT2|LOC100129518	acetyl-CoA acetyltransferase 2 | hypothetical LOC100129518	down
8118945	PPARD	peroxisome proliferator-activated receptor delta	down
8152642	LOC100131726	HCC-related HCC-C11_v3	down
7913558	LUZP1	leucine zipper protein 1	down
7904018	CTTNBP2NL	CTTNBP2 N-terminal like	down
8030931	ZNF528	zinc finger protein 528	down
7995813	MT1DP	metallothionein 1D (pseudogene)	down
7980146	NPC2	Niemann-Pick disease, type C2	down
7945182	APLP2	amyloid beta (A4) precursor-like protein 2	down
8120043	RUNX2	runt-related transcription factor 2	down
8045533			down
8129560	CTAGE4|CTAGE9|CTAGE15P|CTAGE6P|CTAGE8	CTAGE family, member 4 | CTAGE family, member 9 | CTAGE family, member 15, pseudogene | CTAGE family, member 6, pseudogene | CTAGE family, member 8	down
8117800	HLA-A|HLA-B	major histocompatibility complex, class I, A | major histocompatibility complex, class I, B	down
8085665	RFTN1	raftlin, lipid raft linker 1	down
8078380	ZNF860	zinc finger protein 860	down
7995712	CAPNS2	calpain, small subunit 2	down
8096538	RAP1GDS1	RAP1, GTP-GDP dissociation stimulator 1	down
8096635	NFKB1	nuclear factor of kappa light polypeptide gene enhancer in B-cells 1	down
8123407	MLLT4|LOC100505818	myeloid/lymphoid or mixed-lineage leukemia (trithorax homolog, Drosophila); translocated to, 4 | afadin-like	down
8087547	MST1R	macrophage stimulating 1 receptor (c-met-related tyrosine kinase)	down
7975779	FOS	FBJ murine osteosarcoma viral oncogene homolog	down
8036079	DMKN	dermokine	down
8113981	P4HA2	prolyl 4-hydroxylase, alpha polypeptide II	down
8070083	TMEM50B	transmembrane protein 50B	down
7951133	MAML2	mastermind-like 2 (Drosophila)	down
8087380	USP4	ubiquitin specific peptidase 4 (proto-oncogene)	down
8133155	TPST1	tyrosylprotein sulfotransferase 1	down
8080810	PTPRG	protein tyrosine phosphatase, receptor type, G	down
8084173	ATP11B	ATPase, class VI, type 11B	down
7942135	ANO1	anoctamin 1, calcium activated chloride channel	down
8099326	SLC2A9	solute carrier family 2 (facilitated glucose transporter), member 9	down
8115210	TNIP1	TNFAIP3 interacting protein 1	down
7995825	MT1F	metallothionein 1F	down
7907611	RASAL2	RAS protein activator like 2	down
7970448	GJB6	gap junction protein, beta 6, 30kDa	down
7919751	MCL1	myeloid cell leukemia sequence 1 (BCL2-related)	down
8091780	B3GALNT1	beta-1,3-N-acetylgalactosaminyltransferase 1 (globoside blood group)	down
8102342	ELOVL6	ELOVL family member 6, elongation of long chain fatty acids (FEN1/Elo2, SUR4/Elo3-like, yeast)	down
7995292	SLC6A8|SLC6A10P	solute carrier family 6 (neurotransmitter transporter, creatine), member 8 | solute carrier family 6 (neurotransmitter transporter, creatine), member 10 (pseudogene)	down
8129888	NHSL1	NHS-like 1	down
8099721	SEL1L3	sel-1 suppressor of lin-12-like 3 (C. elegans)	down
7987869	TMEM87A	transmembrane protein 87A	down
7933509	ERCC6|PGBD3	excision repair cross-complementing rodent repair deficiency, complementation group 6 | piggyBac transposable element derived 3	down
8099850	TMEM156	transmembrane protein 156	down
8132406	RALA	v-ral simian leukemia viral oncogene homolog A (ras related)	down
8048940	SP100		down
8105220	ISL1	ISL LIM homeobox 1	down
8004416	CHRNB1|FGF11	cholinergic receptor, nicotinic, beta 1 (muscle) | fibroblast growth factor 11	down
8051573	CDC42EP3	CDC42 effector protein (Rho GTPase binding) 3	down
7914350			down
7938702	DKFZp686O24166		down
8044574	IL1RN	interleukin 1 receptor antagonist	down
7965652	CDK17	cyclin-dependent kinase 17	down
8120783	MYO6|PATZ1	myosin VI | POZ (BTB) and AT hook containing zinc finger 1	down
8100428	CLOCK	clock homolog (mouse)	down
8082314	PLXNA1	plexin A1	down
8102050	NHEDC2	Na+/H+ exchanger domain containing 2	down
8009075	TANC2	tetratricopeptide repeat, ankyrin repeat and coiled-coil containing 2	down
8099807	GAFA3	FGF-2 activity-associated protein 3	down
8015337	KRT15	keratin 15	down
8167185	TIMP1	TIMP metallopeptidase inhibitor 1	down
8148184	FAM83A	family with sequence similarity 83, member A	down
7936115	SH3PXD2A	SH3 and PX domains 2A	down
7909441	G0S2	G0/G1switch 2	down
7979179	ERO1L	ERO1-like (S. cerevisiae)	down
8044301	ANKRD57	ankyrin repeat domain 57	down
7900365	MFSD2A	major facilitator superfamily domain containing 2A	down
8119926	TMEM63B	transmembrane protein 63B	down
8035842	ZNF91	zinc finger protein 91	down
8172270			down
7914603	RNF19B	ring finger protein 19B	down
7969129	PHF11	PHD finger protein 11	down
8100994	CXCL2	chemokine (C-X-C motif) ligand 2	down
7952205	MCAM	melanoma cell adhesion molecule	down
7906307	KIRREL	kin of IRRE like (Drosophila)	down
7928471	ADK	adenosine kinase	down
8056343	COBLL1	COBL-like 1	down
8027254	ZNF90|ZNF93	zinc finger protein 90 | zinc finger protein 93	down
8152491	EXT1	exostosin 1	down
8022531	NPC1	Niemann-Pick disease, type C1	down
7965094	E2F7	E2F transcription factor 7	down
8097288	FAT4	FAT tumor suppressor homolog 4 (Drosophila)	down
8058927	TMBIM1	transmembrane BAX inhibitor motif containing 1	down
8177732	HLA-A|HLA-B	major histocompatibility complex, class I, A | major histocompatibility complex, class I, B	down
7954090	EMP1	epithelial membrane protein 1	down
8088436	C3orf67	chromosome 3 open reading frame 67	down
8100541	IGFBP7	insulin-like growth factor binding protein 7	down
8003859			down
8098414	SPCS3	signal peptidase complex subunit 3 homolog (S. cerevisiae)	down
8100615	UBA6	ubiquitin-like modifier activating enzyme 6	down
8022251	PPP4R1	protein phosphatase 4, regulatory subunit 1	down
8113250	ERAP1	endoplasmic reticulum aminopeptidase 1	down
8001082	SLC6A8|SLC6A10P	solute carrier family 6 (neurotransmitter transporter, creatine), member 8 | solute carrier family 6 (neurotransmitter transporter, creatine), member 10 (pseudogene)	down
8050160	MBOAT2	membrane bound O-acyltransferase domain containing 2	down
8129880	PERP		down
7964602	LRIG3	leucine-rich repeats and immunoglobulin-like domains 3	down
8179034	HLA-G	major histocompatibility complex, class I, G	down
8135069	SERPINE1	serpin peptidase inhibitor, clade E (nexin, plasminogen activator inhibitor type 1), member 1	down
8085984	OSBPL10	oxysterol binding protein-like 10	down
8081219	ST3GAL6	ST3 beta-galactoside alpha-2,3-sialyltransferase 6	down
8119088	CDKN1A	cyclin-dependent kinase inhibitor 1A (p21, Cip1)	down
8076056	CSNK1E|LOC400927	casein kinase 1, epsilon | TPTE and PTEN homologous inositol lipid phosphatase pseudogene	down
7960919	MFAP5	microfibrillar associated protein 5	down
8119858	POLH	polymerase (DNA directed), eta	down
8080084	MANF	mesencephalic astrocyte-derived neurotrophic factor	down
8124798	KIAA1949		down
8177725	HLA-G	major histocompatibility complex, class I, G	down
8030946	ZNF808	zinc finger protein 808	down
7944931	SLC37A2	solute carrier family 37 (glycerol-3-phosphate transporter), member 2	down
7987960	TTBK2	tau tubulin kinase 2	down
8069574	C21orf91	chromosome 21 open reading frame 91	down
8112337	SREK1IP1	SREK1-interacting protein 1	down
8043114	TCF7L1	transcription factor 7-like 1 (T-cell specific, HMG-box)	down
8095021	SPATA18	spermatogenesis associated 18 homolog (rat)	down
7930894	GRK5	G protein-coupled receptor kinase 5	down
7993588	TMC7	transmembrane channel-like 7	down
8071691	BCR	breakpoint cluster region	down
8004510	CD68		down
8020110	RAB31		down
7954729	FGD4	FYVE, RhoGEF and PH domain containing 4	down
8157264	SLC31A2	solute carrier family 31 (copper transporters), member 2	down
8020468	RBBP8	retinoblastoma binding protein 8	down
8178598	CLIC1	chloride intracellular channel 1	down
8160346	PTPLAD2|KIAA1797	protein tyrosine phosphatase-like A domain containing 2 | KIAA1797	down
7907830	QSOX1|FLJ23867	quiescin Q6 sulfhydryl oxidase 1 | hypothetical protein FLJ23867	down
7982620	EIF2AK4	eukaryotic translation initiation factor 2 alpha kinase 4	down
8117813	HLA-J|HLA-A	major histocompatibility complex, class I, J (pseudogene) | major histocompatibility complex, class I, A	down
8137464	PSPH	phosphoserine phosphatase	down
7914094	WASF2	WAS protein family, member 2	down
8068280	IFNGR2	interferon gamma receptor 2 (interferon gamma transducer 1)	down
7974697	DAAM1	dishevelled associated activator of morphogenesis 1	down
8170635	ZNF275	zinc finger protein 275	down
7917754	BCAR3	breast cancer anti-estrogen resistance 3	down
8163257	LPAR1	lysophosphatidic acid receptor 1	down
8124901	HLA-C|HLA-B	major histocompatibility complex, class I, C | major histocompatibility complex, class I, B	down
8040113	ASAP2	ArfGAP with SH3 domain, ankyrin repeat and PH domain 2	down
7903369	SLC30A7	solute carrier family 30 (zinc transporter), member 7	down
8118734	ITPR3	inositol 1,4,5-triphosphate receptor, type 3	down
7950444			down
8178489	HLA-C	major histocompatibility complex, class I, C	down
8179827	CLIC1	chloride intracellular channel 1	down
8142540	FAM3C	family with sequence similarity 3, member C	down
7916669	DOCK7	dedicator of cytokinesis 7	down
7987981	UBR1	ubiquitin protein ligase E3 component n-recognin 1	down
8136936	CTAGE15P|CTAGE6P|CTAGE4|CTAGE9|CTAGE8	CTAGE family, member 15, pseudogene | CTAGE family, member 6, pseudogene | CTAGE family, member 4 | CTAGE family, member 9 | CTAGE family, member 8	down
7962183	AK4	adenylate kinase 4	down
8056151	PLA2R1	phospholipase A2 receptor 1, 180kDa	down
8114536	TMEM173	transmembrane protein 173	down
8076046	TMEM184B	transmembrane protein 184B	down
8103106	LRBA	LPS-responsive vesicle trafficking, beach and anchor containing	down
8078330	RBMS3	RNA binding motif, single stranded interacting protein 3	down
8012197	PLSCR3	phospholipid scramblase 3	down
8166442	FAM3C	family with sequence similarity 3, member C	down
7902592	ARID3B	AT rich interactive domain 3B (BRIGHT-like)	down
7965941	GLT8D2	glycosyltransferase 8 domain containing 2	down
8157524	TLR4	toll-like receptor 4	down
8113097	C5orf36	chromosome 5 open reading frame 36	down
8131996	CREB5	cAMP responsive element binding protein 5	down
7968254	POLR1D	polymerase (RNA) I polypeptide D, 16kDa	down
