# Supplementary material for: Human non-small cell lung cancer expresses putative cancer stem cell markers and exhibits the transcriptomic profile of multipotent cells
Source: BMC Cancer. 2015 Feb 25;15:84. doi: 10.1186/s12885-015-1086-3 (PMC4349658; doi:10.1186/s12885-015-1086-3)
Supplement: Additional file 2: Table S2. — List of significantly regulated genes of A549 CD166+/EpCAM+. [file 12885_2015_1086_MOESM2_ESM.xls]

## Sheet: A549 166+Ep+ vs PHBEC 166+Ep+
Table S2. List of significantly regulated genes of A549 CD166+/EpCAM+
Transcripts Cluster Id	Gene symbol	Gene description		Regulation
8161755	ALDH1A1	aldehyde dehydrogenase 1 family, member A1		up
8067140	CYP24A1	cytochrome P450, family 24, subfamily A, polypeptide 1		up
8097910	FGB	fibrinogen beta chain		up
8136336	AKR1B10	aldo-keto reductase family 1, member B10 (aldose reductase)		up
8103311	FGA	fibrinogen alpha chain		up
8163672	PAPPA|PAPPAS	pregnancy-associated plasma protein A, pappalysin 1 | PAPPA antisense RNA (non-protein coding)		up
8163839	C5	complement component 5		up
7929779	ABCC2	ATP-binding cassette, sub-family C (CFTR/MRP), member 2		up
8091385	CP	ceruloplasmin (ferroxidase)		up
8012896	PMP22	peripheral myelin protein 22		up
8140579	CACNA2D1	calcium channel, voltage-dependent, alpha 2/delta subunit 1		up
8115455	HAVCR1	hepatitis A virus cellular receptor 1		up
7957458	NTS	neurotensin		up
8141094	PDK4	pyruvate dehydrogenase kinase, isozyme 4		up
7986822	GABRB3	gamma-aminobutyric acid (GABA) A receptor, beta 3		up
8091402	TM4SF18	transmembrane 4 L six family member 18		up
8103326	FGG	fibrinogen gamma chain		up
7984001	GCNT3	glucosaminyl (N-acetyl) transferase 3, mucin type		up
7963353	KRT81	keratin 81		up
8138381	AGR2	anterior gradient homolog 2 (Xenopus laevis)		up
8093278	HGD	homogentisate 1,2-dioxygenase		up
8089851	HGD	homogentisate 1,2-dioxygenase		up
8124196	DCDC2|KAAG1	doublecortin domain containing 2 | kidney associated antigen 1		up
7925929	AKR1C3	aldo-keto reductase family 1, member C3 (3-alpha hydroxysteroid dehydrogenase, type II)		up
8151795	CDH17	cadherin 17, LI cadherin (liver-intestine)		up
7908597	NR5A2	nuclear receptor subfamily 5, group A, member 2		up
8046906	GULP1	GULP, engulfment adaptor PTB domain containing 1		up
7954293	PDE3A	phosphodiesterase 3A, cGMP-inhibited		up
8127646	FILIP1	filamin A interacting protein 1		up
8154229	INSL4	insulin-like 4 (placenta)		up
8029098	CEACAM6	carcinoembryonic antigen-related cell adhesion molecule 6 (non-specific cross reacting antigen)		up
7927964	SRGN	serglycin		up
8146115	C8orf4	chromosome 8 open reading frame 4		up
8059525	TM4SF20	transmembrane 4 L six family member 20		up
8121916	RSPO3	R-spondin 3 homolog (Xenopus laevis)		up
8157487	PAPPA|PAPPAS	pregnancy-associated plasma protein A, pappalysin 1 | PAPPA antisense RNA (non-protein coding)		up
8161375				up
8155453				up
8103769	HPGD	hydroxyprostaglandin dehydrogenase 15-(NAD)		up
8001457	CES1	carboxylesterase 1		up
8166355	CNKSR2	connector enhancer of kinase suppressor of Ras 2		up
7925927				up
7931830				up
8142270	NRCAM	neuronal cell adhesion molecule		up
7931832	AKR1C2	aldo-keto reductase family 1, member C2 (dihydrodiol dehydrogenase 2; bile acid binding protein; 3-alpha hydroxysteroid dehydrogenase, type III)		up
8112731	F2RL2	coagulation factor II (thrombin) receptor-like 2		up
8071049	LOC51152	melanoma antigen		up
8134351	PPP1R9A	protein phosphatase 1, regulatory (inhibitor) subunit 9A		up
8149927	CLU	clusterin		up
7904478	LOC51152	melanoma antigen		up
8127380	LGSN	lengsin, lens protein with glutamine synthetase domain		up
8059949				up
7989069	PYGO1	pygopus homolog 1 (Drosophila)		up
7926875	BAMBI	BMP and activin membrane-bound inhibitor homolog (Xenopus laevis)		up
8152719	ANXA13	annexin A13		up
8141066	PON3	paraoxonase 3		up
8156199	DAPK1	death-associated protein kinase 1		up
8113358	ST8SIA4	ST8 alpha-N-acetyl-neuraminide alpha-2,8-sialyltransferase 4		up
8168589	ZNF711	zinc finger protein 711		up
8175531	CDR1|YTHDC2	cerebellar degeneration-related protein 1, 34kDa | YTH domain containing 2		up
8017766	APOH	apolipoprotein H (beta-2-glycoprotein I)		up
8101648	HSD17B11	hydroxysteroid (17-beta) dehydrogenase 11		up
7965964	SLC41A2	solute carrier family 41, member 2		up
7939839	PTPRJ	protein tyrosine phosphatase, receptor type, J		up
7988990	WDR72	WD repeat domain 72		up
8048026	CPS1	carbamoyl-phosphate synthase 1, mitochondrial		up
8138231	THSD7A	thrombospondin, type I, domain containing 7A		up
8092541	LIPH	lipase, member H		up
8060963	SNAP25	synaptosomal-associated protein, 25kDa		up
8159900	GLIS3	GLIS family zinc finger 3		up
7957452	ALX1	ALX homeobox 1		up
7906954	PBX1	pre-B-cell leukemia homeobox 1		up
8112220	PDE4D	phosphodiesterase 4D, cAMP-specific		up
8149521	FGL1	fibrinogen-like 1		up
8083301	TM4SF4	transmembrane 4 L six family member 4		up
8091600	PLCH1	phospholipase C, eta 1		up
8040103	ID2	inhibitor of DNA binding 2, dominant negative helix-loop-helix protein		up
8081826	UPK1B	uroplakin 1B		up
8046099	NOSTRIN	nitric oxide synthase trafficker		up
7983650	SLC27A2	solute carrier family 27 (fatty acid transporter), member 2		up
7950307	UCP2	uncoupling protein 2 (mitochondrial, proton carrier)		up
8122099	ENPP1	ectonucleotide pyrophosphatase/phosphodiesterase 1		up
7999553	CPPED1	calcineurin-like phosphoesterase domain containing 1		up
8091715	LXN	latexin		up
7954330	SLCO1B3	solute carrier organic anion transporter family, member 1B3		up
7908351	PLA2G4A	phospholipase A2, group IVA (cytosolic, calcium-dependent)		up
8057599	TFPI	tissue factor pathway inhibitor (lipoprotein-associated coagulation inhibitor)		up
8123920	ELOVL2	elongation of very long chain fatty acids (FEN1/Elo2, SUR4/Elo3, yeast)-like 2		up
8101757	GPRIN3	GPRIN family member 3		up
7993756	ACSM3|ERI2	acyl-CoA synthetase medium-chain family member 3 | ERI1 exoribonuclease family member 2		up
8045776	GALNT13	UDP-N-acetyl-alpha-D-galactosamine:polypeptide N-acetylgalactosaminyltransferase 13 (GalNAc-T13)		up
8057677	SLC40A1	solute carrier family 40 (iron-regulated transporter), member 1		up
8101675	ABCG2	ATP-binding cassette, sub-family G (WHITE), member 2		up
7977786	SLC7A7	solute carrier family 7 (cationic amino acid transporter, y+ system), member 7		up
7903162	TMEM56	transmembrane protein 56		up
8106743	VCAN	versican		up
7962151	DENND5B	DENN/MADD domain containing 5B		up
7927681	BICC1	bicaudal C homolog 1 (Drosophila)		up
8149500	MTUS1	microtubule associated tumor suppressor 1		up
8095585	SLC4A4	solute carrier family 4, sodium bicarbonate cotransporter, member 4		up
7963567	KRT8	keratin 8		up
7918426	SLC16A4	solute carrier family 16, member 4 (monocarboxylic acid transporter 5)		up
7954398	C12orf39	chromosome 12 open reading frame 39		up
8106354	IQGAP2	IQ motif containing GTPase activating protein 2		up
7969613	GPC6	glypican 6		up
8041644	PLEKHH2	pleckstrin homology domain containing, family H (with MyTH4 domain) member 2		up
8077899	PPARG	peroxisome proliferator-activated receptor gamma		up
8089015	PROS1	protein S (alpha)		up
8123246	SLC22A3	solute carrier family 22 (extraneuronal monoamine transporter), member 3		up
7919787	HORMAD1	HORMA domain containing 1		up
8035095	CYP4F11	cytochrome P450, family 4, subfamily F, polypeptide 11		up
8056327	GRB14	growth factor receptor-bound protein 14		up
7965156	LIN7A	lin-7 homolog A (C. elegans)		up
8002301				up
7953603	C1S	complement component 1, s subcomponent		up
8162006	GKAP1	G kinase anchoring protein 1		up
8171161	ARSE	arylsulfatase E (chondrodysplasia punctata 1)		up
7954810	LRRK2	leucine-rich repeat kinase 2		up
8090180	MUC13	mucin 13, cell surface associated		up
7951351	PDGFD	platelet derived growth factor D		up
7929388	PLCE1	phospholipase C, epsilon 1		up
8144786	SLC7A2	solute carrier family 7 (cationic amino acid transporter, y+ system), member 2		up
7934979	ANKRD1	ankyrin repeat domain 1 (cardiac muscle)		up
8064382	SRXN1	sulfiredoxin 1		up
7910111	EPHX1	epoxide hydrolase 1, microsomal (xenobiotic)		up
8155540	CNTNAP3	contactin associated protein-like 3		up
8161460	CNTNAP3	contactin associated protein-like 3		up
7938951	ANO5	anoctamin 5		up
7960865	SLC2A3	solute carrier family 2 (facilitated glucose transporter), member 3		up
7958262	TCP11L2	t-complex 11 (mouse)-like 2		up
8054281	LONRF2	LON peptidase N-terminal domain and ring finger 2		up
8005475	TRIM16L	tripartite motif-containing 16-like | tripartite motif-containing 16		up
7973084	ANG|RNASE4	angiogenin, ribonuclease, RNase A family, 5 | ribonuclease, RNase A family, 4		up
7989037	CCPG1	cell cycle progression 1		up
8089011	PROS1	protein S (alpha)		up
8167710	XAGE1A	X antigen family, member 1A		up
8008151	IGF2BP1	insulin-like growth factor 2 mRNA binding protein 1		up
8172766	XAGE1A	X antigen family, member 1A		up
8172757	XAGE1A	X antigen family, member 1A		up
8167701	XAGE1A	X antigen family, member 1A		up
8172739	XAGE1A	X antigen family, member 1A		up
7930208	INA	internexin neuronal intermediate filament protein, alpha		up
8092134	PLD1	phospholipase D1, phosphatidylcholine-specific		up
8009476	MAP2K6	mitogen-activated protein kinase kinase 6		up
7933933	DNAJC12	DnaJ (Hsp40) homolog, subfamily C, member 12		up
7925531	AKT3	v-akt murine thymoma viral oncogene homolog 3 (protein kinase B, gamma)		up
8013384	ALDH3A1	aldehyde dehydrogenase 3 family, member A1		up
8156923	LPPR1	lipid phosphate phosphatase-related protein type 1		up
7971922	PCDH9	protocadherin 9		up
8008454	ABCC3	ATP-binding cassette, sub-family C (CFTR/MRP), member 3		up
7926916	ZEB1	zinc finger E-box binding homeobox 1		up
8146986	HNF4G	hepatocyte nuclear factor 4, gamma		up
8060745	SMOX	spermine oxidase		up
7943998	NNMT	nicotinamide N-methyltransferase		up
7965573	NTN4	netrin 4		up
8155359	CNTNAP3|CNTNAP3B	contactin associated protein-like 3 | contactin associated protein-like 3B		up
8138888	PDE1C	phosphodiesterase 1C, calmodulin-dependent 70kDa		up
8092707	LEPREL1	leprecan-like 1		up
8058091	SATB2	SATB homeobox 2		up
8043995	IL1R1	interleukin 1 receptor, type I		up
8056890	CHN1	chimerin (chimaerin) 1		up
7933821	RHOBTB1	Rho-related BTB domain containing 1		up
8098379	WDR17	WD repeat domain 17		up
7978407	PRKD1	protein kinase D1		up
8149574	CSGALNACT1	chondroitin sulfate N-acetylgalactosaminyltransferase 1		up
7958884	OAS1	2',5'-oligoadenylate synthetase 1, 40/46kDa		up
8078286	RARB	retinoic acid receptor, beta		up
7954899	CNTN1	contactin 1		up
8046333	CYBRD1	cytochrome b reductase 1		up
8067955	CXADR	coxsackie virus and adenovirus receptor		up
8014591	HNF1B	HNF1 homeobox B		up
8007100	IGFBP4	insulin-like growth factor binding protein 4		up
7961546	EPS8	epidermal growth factor receptor pathway substrate 8		up
7991216	DET1	de-etiolated homolog 1 (Arabidopsis)		up
8019988	PTPRM	protein tyrosine phosphatase, receptor type, M		up
8109528	CYFIP2	cytoplasmic FMR1 interacting protein 2		up
8100310				up
8116921	EDN1	endothelin 1		up
8058837	PECR	peroxisomal trans-2-enoyl-CoA reductase		up
8147221	OSGIN2	oxidative stress induced growth inhibitor family member 2		up
8111677	LIFR	leukemia inhibitory factor receptor alpha		up
8155460	CNTNAP3	contactin associated protein-like 3		up
8085372				up
8044080	SLC9A2	solute carrier family 9 (sodium/hydrogen exchanger), member 2		up
8108873	ARHGAP26	Rho GTPase activating protein 26		up
8144802	PDGFRL	platelet-derived growth factor receptor-like		up
8009301	PRKCA	protein kinase C, alpha		up
8106516	JMY	junction mediating and regulatory protein, p53 cofactor		up
8033233	TUBB4	tubulin, beta 4		up
7948987	PLA2G16	phospholipase A2, group XVI		up
7928944	PAPSS2	3'-phosphoadenosine 5'-phosphosulfate synthase 2		up
7927998	HKDC1	hexokinase domain containing 1		up
8089743	B4GALT4	UDP-Gal:betaGlcNAc beta 1,4- galactosyltransferase, polypeptide 4		up
8088979	VGLL3	vestigial like 3 (Drosophila)		up
7927280	PPYR1	pancreatic polypeptide receptor 1		up
8091243	PCOLCE2	procollagen C-endopeptidase enhancer 2		up
8130674	PDE10A	phosphodiesterase 10A		up
7969574	MIR622	microRNA 622		up
7976698	EML1	echinoderm microtubule associated protein like 1		up
8018966	TIMP2	TIMP metallopeptidase inhibitor 2		up
7925511	PLD5	phospholipase D family, member 5		up
8059953				up
7984704	NEO1	neogenin 1		up
8089701	ZBTB20	zinc finger and BTB domain containing 20		up
8040552	NCOA1	nuclear receptor coactivator 1		up
8161288	CNTNAP3	contactin associated protein-like 3		up
8141076	PON2	paraoxonase 2		up
7979658	GPX2	glutathione peroxidase 2 (gastrointestinal)		up
7929282	HHEX	hematopoietically expressed homeobox		up
8112940	SSBP2	single-stranded DNA binding protein 2		up
8104746	NPR3	natriuretic peptide receptor C/guanylate cyclase C (atrionatriuretic peptide receptor C)		up
8139057	ELMO1	engulfment and cell motility 1		up
8013015	CENPV	centromere protein V		up
8158183	DNM1	dynamin 1		up
8102415	CAMK2D	calcium/calmodulin-dependent protein kinase II delta		up
8056491	SCN9A	sodium channel, voltage-gated, type IX, alpha subunit		up
7947624	PHF21A	PHD finger protein 21A		up
7931951	SFMBT2	Scm-like with four mbt domains 2		up
8035980	RHPN2	rhophilin, Rho GTPase binding protein 2		up
7988444	MYEF2	myelin expression factor 2		up
7929288	EXOC6	exocyst complex component 6		up
7938231	PPFIBP2	PTPRF interacting protein, binding protein 2 (liprin beta 2)		up
8099912	C4orf34	chromosome 4 open reading frame 34		up
8154725	KRT18	keratin 18		up
8043909	NPAS2	neuronal PAS domain protein 2		up
8056102	CD302|LY75	CD302 molecule | lymphocyte antigen 75		up
7990555	NRG4	neuregulin 4		up
7902104	PDE4B	phosphodiesterase 4B, cAMP-specific		up
7982102	GABRA5	gamma-aminobutyric acid (GABA) A receptor, alpha 5		up
8074856	PRAME	preferentially expressed antigen in melanoma		up
8002347	AARS	alanyl-tRNA synthetase		up
8064868	GPCPD1	glycerophosphocholine phosphodiesterase GDE1 homolog (S. cerevisiae)		up
8100758	UGT2B7	UDP glucuronosyltransferase 2 family, polypeptide B7		up
7965359	ATP2B1	ATPase, Ca++ transporting, plasma membrane 1		up
7958174	TXNRD1	thioredoxin reductase 1		up
8122222	PDE7B	phosphodiesterase 7B		up
8171561	SCML2	sex comb on midleg-like 2 (Drosophila)		up
7967107	NCRNA00262	non-protein coding RNA 262		up
8067125	BCAS1	breast carcinoma amplified sequence 1		up
8171297	MID1	midline 1 (Opitz/BBB syndrome)		up
8173607				up
8096511	BMPR1B	bone morphogenetic protein receptor, type IB		up
7984524	PAQR5	progestin and adipoQ receptor family member V		up
7944769	GRAMD1B	GRAM domain containing 1B		up
8173869	POF1B	premature ovarian failure, 1B		up
7953943	GABARAPL1	GABA(A) receptor-associated protein like 1		up
8150978	CA8	carbonic anhydrase VIII		up
7974080	MIA2	melanoma inhibitory activity 2		up
8173299	EDA2R	ectodysplasin A2 receptor		up
7943369	TMEM133	transmembrane protein 133		up
8008170				up
7950473	ARRB1	arrestin, beta 1		up
8064808	SLC23A2	solute carrier family 23 (nucleobase transporters), member 2		up
8116818	BMP6	bone morphogenetic protein 6		up
7925904	AKR1E2	aldo-keto reductase family 1, member E2		up
7989073	PRTG	protogenin		up
8097417	PHF17	PHD finger protein 17		up
8125530	HLA-DMB	major histocompatibility complex, class II, DM beta		up
8081233				up
7903507	FAM102B	family with sequence similarity 102, member B		up
8174985	SMARCA1	SWI/SNF related, matrix associated, actin dependent regulator of chromatin, subfamily a, member 1		up
8089544	CCDC80	coiled-coil domain containing 80		up
7925918	AKR1C1	aldo-keto reductase family 1, member C1 (dihydrodiol dehydrogenase 1; 20-alpha (3-alpha)-hydroxysteroid dehydrogenase)		up
8134036	STEAP2	six transmembrane epithelial antigen of the prostate 2		up
8121861	NCOA7	nuclear receptor coactivator 7		up
7947189	CCDC34	coiled-coil domain containing 34		up
8123598	SERPINB1	serpin peptidase inhibitor, clade B (ovalbumin), member 1		up
8102800	SLC7A11	solute carrier family 7, (cationic amino acid transporter, y+ system) member 11		up
8099841	TLR6	toll-like receptor 6		up
7943349	ARHGAP42	Rho GTPase activating protein 42		up
8084630	LOC344887	NmrA-like family domain containing 1 pseudogene		up
8027674	ZNF302	zinc finger protein 302		up
8174322	MORC4	MORC family CW-type zinc finger 4		up
7961371	DUSP16	dual specificity phosphatase 16		up
8160332	MLLT3	myeloid/lymphoid or mixed-lineage leukemia (trithorax homolog, Drosophila); translocated to, 3		up
8063211	NCOA3	nuclear receptor coactivator 3		up
8115543	EBF1	early B-cell factor 1		up
8008933	BCAS3	breast carcinoma amplified sequence 3		up
7966706	MED13L	mediator complex subunit 13-like		up
8147101	E2F5	E2F transcription factor 5, p130-binding		up
8097256	FGF2|NUDT6	fibroblast growth factor 2 (basic) | nudix (nucleoside diphosphate linked moiety X)-type motif 6		up
7958620	IFT81	intraflagellar transport 81 homolog (Chlamydomonas)		up
7943413	BIRC3	baculoviral IAP repeat-containing 3		up
7929732	CNNM1	cyclin M1		up
8114491	SLC23A1	solute carrier family 23 (nucleobase transporters), member 1		up
8002303	NQO1	NAD(P)H dehydrogenase, quinone 1		up
7989924	SNAPC5	small nuclear RNA activating complex, polypeptide 5, 19kDa		up
7961339	LRP6	low density lipoprotein receptor-related protein 6		up
8166289	CDKL5	cyclin-dependent kinase-like 5		up
7979663	RAB15			up
7973306	ABHD4	abhydrolase domain containing 4		up
8151898	C8orf37	chromosome 8 open reading frame 37		up
8047788	ADAM23	ADAM metallopeptidase domain 23		up
8090690	CPNE4	copine IV		up
7908312	PRG4	proteoglycan 4		up
7932160	FAM107B	family with sequence similarity 107, member B		up
7920271	S100A4	S100 calcium binding protein A4		up
7966749	TESC	tescalcin		up
8095005				up
8134339	PEG10	paternally expressed 10		up
8093858	STK32B	serine/threonine kinase 32B		up
7954419	ETNK1	ethanolamine kinase 1		up
8127932	TBX18	T-box 18		up
8141035	SGCE	sarcoglycan, epsilon		up
8180078	HLA-DMB	major histocompatibility complex, class II, DM beta		up
8042439	ANTXR1	anthrax toxin receptor 1		up
7989501	CA12	carbonic anhydrase XII		up
8165817	GYG2	glycogenin 2		up
7958000	CHPT1	choline phosphotransferase 1		up
8091306	PLSCR4	phospholipid scramblase 4		up
8003087				up
8010426	RNF213	ring finger protein 213		up
7957338	SYT1	synaptotagmin I		up
8062251	EPB41L1	erythrocyte membrane protein band 4.1-like 1		up
8036602	ECH1	enoyl CoA hydratase 1, peroxisomal		up
8001564	DOK4	docking protein 4		up
7943803	DIXDC1	DIX domain containing 1		up
7988414	GATM	glycine amidinotransferase (L-arginine:glycine amidinotransferase)		up
8031398	NLRP2	NLR family, pyrin domain containing 2		up
8045539	KYNU	kynureninase (L-kynurenine hydrolase)		up
8041592	EML4	echinoderm microtubule associated protein like 4		up
8173812	HMGN5|SH3BGRL	high-mobility group nucleosome binding domain 5 | SH3 domain binding glutamic acid-rich protein like		up
7918694	BCL2L15	BCL2-like 15		up
8163328	PTGR1	prostaglandin reductase 1		up
8171435	PIR	pirin (iron-binding nuclear protein)		up
7897620	PGD	phosphogluconate dehydrogenase		up
8054439	ST6GAL2	ST6 beta-galactosamide alpha-2,6-sialyltranferase 2		up
8109490	SGCD	sarcoglycan, delta (35kDa dystrophin-associated glycoprotein)		up
8012257	TP53	tumor protein p53		up
8017704	AMZ2P1	archaelysin family metallopeptidase 2 pseudogene 1		up
8027002	GDF15	growth differentiation factor 15		up
8016832	MMD	monocyte to macrophage differentiation-associated		up
8100308				up
8013581	IFT20|TMEM97	intraflagellar transport 20 homolog (Chlamydomonas) | transmembrane protein 97		up
8054308	TBC1D8	TBC1 domain family, member 8 (with GRAM domain)		up
7969533	SLAIN1	SLAIN motif family, member 1		up
8063410	PARD6B	par-6 partitioning defective 6 homolog beta (C. elegans)		up
8168472	ATP7A	ATPase, Cu++ transporting, alpha polypeptide		up
8110114	CPLX2	complexin 2		up
8151030				up
8005957	SNORD4B	small nucleolar RNA, C/D box 4B		up
8010454	RNF213	ring finger protein 213		up
8095751	PARM1	prostate androgen-regulated mucin-like protein 1		up
8091354	HLTF	helicase-like transcription factor		up
8156228	CTSL1	cathepsin L1		up
8006336	LRRC37B	leucine rich repeat containing 37B		up
8147516	MATN2	matrilin 2		up
7901969	ROR1	receptor tyrosine kinase-like orphan receptor 1		up
8021707	SOCS6	suppressor of cytokine signaling 6		up
8107769	SLC12A2	solute carrier family 12 (sodium/potassium/chloride transporters), member 2		up
8078014	SLC6A6	solute carrier family 6 (neurotransmitter transporter, taurine), member 6		up
8133540	GATSL1|GATSL2	GATS protein-like 1 | GATS protein-like 2 | GATS, stromal antigen 3 opposite strand		up
7919146	ANKRD20B|LOC375010	ankyrin repeat domain 20B | ankyrin repeat domain 20 family, member A pseudogene		up
7930194	CNNM2	cyclin M2		up
8140249	GATSL1|GATSL2	GATS protein-like 1 | GATS protein-like 2 | GATS, stromal antigen 3 opposite strand		up
7938880	HTATIP2	HIV-1 Tat interactive protein 2, 30kDa		up
8064375	SRXN1	sulfiredoxin 1		up
8041508	QPCT	glutaminyl-peptide cyclotransferase		up
7962884	RND1	Rho family GTPase 1		up
8161747	ZFAND5	zinc finger, AN1-type domain 5		up
7925342	ERO1LB	ERO1-like beta (S. cerevisiae)		up
8092185				up
7985192	AGPHD1	aminoglycoside phosphotransferase domain containing 1		up
8167998	AR	androgen receptor		up
8007008	THRA|NR1D1	thyroid hormone receptor, alpha (erythroblastic leukemia viral (v-erb-a) oncogene homolog, avian) | nuclear receptor subfamily 1, group D, member 1		up
8060805	CHGB	chromogranin B (secretogranin 1)		up
8091411	TM4SF1	transmembrane 4 L six family member 1		up
7984298	DIS3L	DIS3 mitotic control homolog (S. cerevisiae)-like		up
8091723	RARRES1	retinoic acid receptor responder (tazarotene induced) 1		up
8049317	DGKD	diacylglycerol kinase, delta 130kDa		up
8151296	LACTB2	lactamase, beta 2		up
8036318	ZNF566	zinc finger protein 566		up
7975632	PTGR2	prostaglandin reductase 2		up
8039340	TNNT1	troponin T type 1 (skeletal, slow)		up
8055952	NR4A2	nuclear receptor subfamily 4, group A, member 2		up
8102862	MAML3	mastermind-like 3 (Drosophila)		up
7985662	PDE8A	phosphodiesterase 8A		up
8016463	HOXB6	homeobox B6		up
8003903	ARRB2	arrestin, beta 2		up
8060854	PLCB1	phospholipase C, beta 1 (phosphoinositide-specific)		up
8008825	DHX40	DEAH (Asp-Glu-Ala-His) box polypeptide 40		up
7922174	F5	coagulation factor V (proaccelerin, labile factor)		up
8045289	RHOQ	ras homolog gene family, member Q		up
8150036	KIF13B	kinesin family member 13B		up
8093950	S100P	S100 calcium binding protein P		up
7984132	USP3	ubiquitin specific peptidase 3		up
8033667	ZNF558	zinc finger protein 558		up
8106448	PDE8B	phosphodiesterase 8B		up
7988789	DMXL2	Dmx-like 2		up
8148325				up
8013771	TLCD1	TLC domain containing 1		up
7930181	AS3MT|C10orf32	arsenic (+3 oxidation state) methyltransferase | chromosome 10 open reading frame 32		up
8173825	RPS6KA6	ribosomal protein S6 kinase, 90kDa, polypeptide 6		up
8106098	MAP1B	microtubule-associated protein 1B		up
8161964	FRMD3	FERM domain containing 3		up
8153258	SLC45A4	solute carrier family 45, member 4		up
8162533	PTCH1	patched 1		up
7984686	BBS4	Bardet-Biedl syndrome 4		up
8070579	TFF1	trefoil factor 1		up
8123936	NEDD9	neural precursor cell expressed, developmentally down-regulated 9		up
7970381	ANKRD20B|LOC644249	ankyrin repeat domain 20B | hypothetical LOC644249		up
7945680	H19|MIR675	H19, imprinted maternally expressed transcript (non-protein coding) | microRNA 675		up
8104758	C5orf23	chromosome 5 open reading frame 23		up
8017736	CCDC46	coiled-coil domain containing 46		up
8077929				up
7986385	SYNM	synemin, intermediate filament protein		up
7913655	ID3	inhibitor of DNA binding 3, dominant negative helix-loop-helix protein		up
8041542	GALM	galactose mutarotase (aldose 1-epimerase)		up
8127854	ME1	malic enzyme 1, NADP(+)-dependent, cytosolic		up
8171725	MAP7D2	MAP7 domain containing 2		up
8156164	KIF27|LOC389765	kinesin family member 27 | kinesin family member 27 pseudogene		up
8108697	PCDHB5	protocadherin beta 5		up
8139500	TNS3	tensin 3		up
7974229	KLHDC2	kelch domain containing 2		up
8085431	NUP210	nucleoporin 210kDa		up
8104107	TRIML2	tripartite motif family-like 2		up
8124240	KIAA0319			up
8143054	AKR1B1	aldo-keto reductase family 1, member B1 (aldose reductase)		up
8139488	IGFBP3	insulin-like growth factor binding protein 3		up
8117045	RBM24	RNA binding motif protein 24		up
8080511	CACNA1D	calcium channel, voltage-dependent, L type, alpha 1D subunit		up
7934178	PCBD1	pterin-4 alpha-carbinolamine dehydratase/dimerization cofactor of hepatocyte nuclear factor 1 alpha		up
7917037	CRYZ	crystallin, zeta (quinone reductase)		up
8004133	RPAIN	RPA interacting protein		up
7910387	RHOU	ras homolog gene family, member U		up
7942118	MYEOV	myeloma overexpressed (in a subset of t(11;14) positive multiple myelomas)		up
8138566	IGF2BP3	insulin-like growth factor 2 mRNA binding protein 3		up
7978492	HEATR5A	HEAT repeat containing 5A		up
8036820	ZNF780A	zinc finger protein 780A		up
8147000	ZFHX4	zinc finger homeobox 4		up
8059951				up
8138289	ETV1	ets variant 1		up
8164343	FAM102A	family with sequence similarity 102, member A		up
8013272	CCDC144B|CCDC144A|CCDC144C	coiled-coil domain containing 144B | coiled-coil domain containing 144A | coiled-coil domain containing 144C		up
8145669	RBPMS	RNA binding protein with multiple splicing		up
7955637	KRT18	keratin 18		up
8173600	NAP1L2	nucleosome assembly protein 1-like 2		up
8036676	FBXO17|SARS2	F-box protein 17 | seryl-tRNA synthetase 2, mitochondrial		up
8078386	GPD1L	glycerol-3-phosphate dehydrogenase 1-like		up
8038326	SLC6A16	solute carrier family 6, member 16		up
7947199	LGR4	leucine-rich repeat-containing G protein-coupled receptor 4		up
8053576	RNF103	ring finger protein 103		up
8018652	RNF157	ring finger protein 157		up
7951807	CADM1|LOC100132764	cell adhesion molecule 1 | hypothetical LOC100132764		up
7956009	METTL7B	methyltransferase like 7B		up
8134030	STEAP1	six transmembrane epithelial antigen of the prostate 1		up
7966441	C12orf47	chromosome 12 open reading frame 47		up
7917649	TGFBR3	transforming growth factor, beta receptor III		up
8128284	EPHA7	EPH receptor A7		up
8008113	CALCOCO2	calcium binding and coiled-coil domain 2		up
8001402	CHD9	chromodomain helicase DNA binding protein 9		up
8081503	DZIP3	DAZ interacting protein 3, zinc finger		up
8092726	CLDN1	claudin 1		up
8014825	FBXL20	F-box and leucine-rich repeat protein 20		up
8057620	COL5A2	collagen, type V, alpha 2		up
7947230	BDNF	brain-derived neurotrophic factor		up
7972297	ABCC4	ATP-binding cassette, sub-family C (CFTR/MRP), member 4		up
8151254	NCOA2	nuclear receptor coactivator 2		up
8171762	RPS6KA3	ribosomal protein S6 kinase, 90kDa, polypeptide 3		up
8134257	GNG11	guanine nucleotide binding protein (G protein), gamma 11		up
8123609	SERPINB9	serpin peptidase inhibitor, clade B (ovalbumin), member 9		up
8099897	UGDH	UDP-glucose 6-dehydrogenase		up
8135378	PRKAR2B	protein kinase, cAMP-dependent, regulatory, type II, beta		up
7909332	CD55			up
7953520	LRRC23	leucine rich repeat containing 23		up
8124448	HIST1H4H	histone cluster 1, H4h		up
8067055	ATP9A	ATPase, class II, type 9A		up
7927814	SIRT1	sirtuin 1		up
8085571	METTL6	methyltransferase like 6		up
8016245	LRRC37A4|LRRC37A3|LRRC37A2	leucine rich repeat containing 37, member A4 (pseudogene) | leucine rich repeat containing 37, member A3 | leucine rich repeat containing 37, member A2		up
7943376	KIAA1377			up
7903742	GSTM4|GSTM2	glutathione S-transferase mu 4 | glutathione S-transferase mu 2 (muscle)		up
8131539	TMEM106B	transmembrane protein 106B		up
8005048	MYOCD	myocardin		up
8163775	MEGF9	multiple EGF-like-domains 9		up
7932584	PRTFDC1	phosphoribosyl transferase domain containing 1		up
8135915	C7orf68	chromosome 7 open reading frame 68		up
8038792	ETFB	electron-transfer-flavoprotein, beta polypeptide		up
8007643	C17orf104	chromosome 17 open reading frame 104		up
7956443	MARS	methionyl-tRNA synthetase		up
8171624	GPR64	G protein-coupled receptor 64		up
8042468	ANXA4	annexin A4		up
8007919	LRRC37A4|LRRC37A3|LRRC37A2	leucine rich repeat containing 37, member A4 (pseudogene) | leucine rich repeat containing 37, member A3 | leucine rich repeat containing 37, member A2		up
7989277	MYO1E	myosin IE		up
8128714				up
7958784	ALDH2	aldehyde dehydrogenase 2 family (mitochondrial)		up
8036913	BLVRB	biliverdin reductase B (flavin reductase (NADPH))		up
8018993	RBFOX3	RNA binding protein, fox-1 homolog (C. elegans) 3		up
7931031	TACC2	transforming, acidic coiled-coil containing protein 2		up
7980908	FBLN5	fibulin 5		up
7932885	ARHGAP12	Rho GTPase activating protein 12		up
8001394	TOX3	TOX high mobility group box family member 3		up
8113504	C5orf13	chromosome 5 open reading frame 13		up
8063536	TFAP2C	transcription factor AP-2 gamma (activating enhancer binding protein 2 gamma)		up
8110055	CPEB4	cytoplasmic polyadenylation element binding protein 4		up
7962185	AMN1|C12orf72	antagonist of mitotic exit network 1 homolog (S. cerevisiae) | chromosome 12 open reading frame 72		up
8019954	FLJ35776	hypothetical LOC649446		up
8174076	GLA	galactosidase, alpha		up
8005839	TMEM97	transmembrane protein 97		up
8027692	ZNF30	zinc finger protein 30		up
8072678	HMOX1	heme oxygenase (decycling) 1		up
7957186	TBC1D15	TBC1 domain family, member 15		up
7989493	RPS27L	ribosomal protein S27-like		up
8174737	NKAP	NFKB activating protein		up
8028186	ZNF146	zinc finger protein 146		up
7958200	EID3	EP300 interacting inhibitor of differentiation 3		up
8034210	TMEM205	transmembrane protein 205		up
8005204	CCDC144A|CCDC144B|CCDC144C	coiled-coil domain containing 144A | coiled-coil domain containing 144B | coiled-coil domain containing 144C		up
7979378	C14orf105	chromosome 14 open reading frame 105		up
8027439	ZNF507	zinc finger protein 507		up
7934255	CBARA1	calcium binding atopy-related autoantigen 1		up
7975602	ACOT2	acyl-CoA thioesterase 2		up
8074853	ZNF280A	zinc finger protein 280A		up
8176276	ATRX	alpha thalassemia/mental retardation syndrome X-linked		up
8116835	GCNT2	glucosaminyl (N-acetyl) transferase 2, I-branching enzyme (I blood group)		up
7909011	MDM4	Mdm4 p53 binding protein homolog (mouse)		up
7978558	EAPP	E2F-associated phosphoprotein		up
7974404	CDKN3	cyclin-dependent kinase inhibitor 3		up
8078600	TCEA1	transcription elongation factor A (SII), 1		up
7935521	AVPI1	arginine vasopressin-induced 1		up
7984408	MAP2K5	mitogen-activated protein kinase kinase 5		up
8060738				up
8054479	MALL	mal, T-cell differentiation protein-like		up
8151341	TRPA1	transient receptor potential cation channel, subfamily A, member 1		up
8150318	FGFR1	fibroblast growth factor receptor 1		up
8127158	GCLC	glutamate-cysteine ligase, catalytic subunit		up
7909768	SPATA17	spermatogenesis associated 17		up
8162019	KIF27|LOC389765	kinesin family member 27 | kinesin family member 27 pseudogene		up
7985695	AKAP13	A kinase (PRKA) anchor protein 13		up
8078227	KAT2B	K(lysine) acetyltransferase 2B		up
8160024	GLDC	glycine dehydrogenase (decarboxylating)		up
7993624	SYT17	synaptotagmin XVII		up
7973797	COCH	coagulation factor C homolog, cochlin (Limulus polyphemus)		up
8067040	NFATC2	nuclear factor of activated T-cells, cytoplasmic, calcineurin-dependent 2		up
8155369				up
8170998	F8A1|F8A2|F8A3	coagulation factor VIII-associated (intronic transcript) 1 | coagulation factor VIII-associated (intronic transcript) 2 | coagulation factor VIII-associated (intronic transcript) 3		up
8166382	MBTPS2	membrane-bound transcription factor peptidase, site 2		up
8008263	PDK2	pyruvate dehydrogenase kinase, isozyme 2		up
8155338				up
7991837	NME4	non-metastatic cells 4, protein expressed in		up
8091103	TFDP2	transcription factor Dp-2 (E2F dimerization partner 2)		up
8081710	SIDT1	SID1 transmembrane family, member 1		up
7965357	GALNT4|POC1B	UDP-N-acetyl-alpha-D-galactosamine:polypeptide N-acetylgalactosaminyltransferase 4 (GalNAc-T4) | POC1 centriolar protein homolog B (Chlamydomonas)		up
8027685	ZNF181	zinc finger protein 181		up
8045857				up
7965343	POC1B|GALNT4	POC1 centriolar protein homolog B (Chlamydomonas) | UDP-N-acetyl-alpha-D-galactosamine:polypeptide N-acetylgalactosaminyltransferase 4 (GalNAc-T4)		up
8140319	HIP1	huntingtin interacting protein 1		up
7962358	YAF2	YY1 associated factor 2		up
8016094	GJC1	gap junction protein, gamma 1, 45kDa		up
8036324	ZNF260	zinc finger protein 260		up
8106393	F2R	coagulation factor II (thrombin) receptor		up
8148158	WDR67	WD repeat domain 67		up
8008564	TOM1L1	target of myb1 (chicken)-like 1		up
7936064	NT5C2	5'-nucleotidase, cytosolic II		up
7991186	NTRK3	neurotrophic tyrosine kinase, receptor, type 3		up
8046895	FAM171B	family with sequence similarity 171, member B		up
8060339	NRSN2	neurensin 2		up
7956826	TBC1D30	TBC1 domain family, member 30		up
8048835	MFF	mitochondrial fission factor		up
8067305	SYCP2	synaptonemal complex protein 2		up
7976578	AK7	adenylate kinase 7		up
8173673	ATRX	alpha thalassemia/mental retardation syndrome X-linked		up
8172088	BCOR	BCL6 corepressor		up
8118833	UHRF1BP1	UHRF1 binding protein 1		up
8150818	TCEA1	transcription elongation factor A (SII), 1		up
8007850	LRRC37A2|LRRC37A3|LRRC37A4	leucine rich repeat containing 37, member A2 | leucine rich repeat containing 37A | leucine rich repeat containing 37, member A3 | leucine rich repeat containing 37, member A4 (pseudogene)		up
8096116	AGPAT9	1-acylglycerol-3-phosphate O-acyltransferase 9		up
8018082	SLC39A11	solute carrier family 39 (metal ion transporter), member 11		up
8050507	WDR35	WD repeat domain 35		up
8017688	LRRC37A3|LRRC37A2|LRRC37A4	leucine rich repeat containing 37, member A3 | leucine rich repeat containing 37, member A2 | leucine rich repeat containing 37A | leucine rich repeat containing 37, member A4 (pseudogene)		up
8012953	TRIM16	tripartite motif-containing 16		up
7931168	ACADSB	acyl-CoA dehydrogenase, short/branched chain		up
8016259	LRRC37A2|LRRC37A3	leucine rich repeat containing 37, member A2 | leucine rich repeat containing 37A | leucine rich repeat containing 37, member A3		up
8007867	LRRC37A2|LRRC37A3|LRRC37A4	leucine rich repeat containing 37, member A2 | leucine rich repeat containing 37A | leucine rich repeat containing 37, member A3 | leucine rich repeat containing 37, member A4 (pseudogene)		up
7922095	BRP44	brain protein 44		up
8008566	STXBP4	syntaxin binding protein 4		up
7932094	PHYH	phytanoyl-CoA 2-hydroxylase		up
8113214	GLRX	glutaredoxin (thioltransferase)		up
7993167	ATF7IP2	activating transcription factor 7 interacting protein 2		up
8090162	ITGB5	integrin, beta 5		up
8027650	UBA2	ubiquitin-like modifier activating enzyme 2		up
8028756	PSMC4	proteasome (prosome, macropain) 26S subunit, ATPase, 4		up
8174351	NUP62CL	nucleoporin 62kDa C-terminal like		up
8023401	CCDC68	coiled-coil domain containing 68		up
8161174	GNE	glucosamine (UDP-N-acetyl)-2-epimerase/N-acetylmannosamine kinase		up
8107194	C5orf30	chromosome 5 open reading frame 30		up
8005733	C20orf191|NCOR1	nuclear receptor co-repressor 1 pseudogene | nuclear receptor corepressor 1		up
8138689	SKAP2	src kinase associated phosphoprotein 2		up
7909628	FLVCR1	feline leukemia virus subgroup C cellular receptor 1		up
8046003	GCA	grancalcin, EF-hand calcium binding protein		up
8036143	U2AF1L4	U2 small nuclear RNA auxiliary factor 1-like 4		up
8152962	LRRC6	leucine rich repeat containing 6		up
8005132	MEIS3P1|MEIS3P2	Meis homeobox 3 pseudogene 1 | Meis homeobox 3 pseudogene 2		up
8101862	ADH6	alcohol dehydrogenase 6 (class V)		up
8110032	C5orf41	chromosome 5 open reading frame 41		up
8172056	RPGR	retinitis pigmentosa GTPase regulator		up
7979204	FERMT2	fermitin family member 2		up
8099218	PPP2R2C	protein phosphatase 2, regulatory subunit B, gamma		up
8075263	NIPSNAP1	nipsnap homolog 1 (C. elegans)		up
8005603	SLC47A1	solute carrier family 47, member 1		up
7985213	CHRNA5	cholinergic receptor, nicotinic, alpha 5		up
7984588	THSD4	thrombospondin, type I, domain containing 4		up
8112107	PPAP2A	phosphatidic acid phosphatase type 2A		up
7925062	SIPA1L2	signal-induced proliferation-associated 1 like 2		up
8106403	F2RL1	coagulation factor II (thrombin) receptor-like 1		up
8041813	CRIPT	cysteine-rich PDZ-binding protein		up
7956894	HELB	helicase (DNA) B		up
7933640	A1CF	APOBEC1 complementation factor		up
8169541	DOCK11	dedicator of cytokinesis 11		up
8151816	GEM	GTP binding protein overexpressed in skeletal muscle		up
8150112	GSR	glutathione reductase		up
8127094	GSTA4	glutathione S-transferase alpha 4		up
7919139	LOC375010	ankyrin repeat domain 20 family, member A pseudogene		up
8132501				up
8006345	RHOT1	ras homolog gene family, member T1		up
8041967	ERLEC1	endoplasmic reticulum lectin 1		up
8160238	PSIP1	PC4 and SFRS1 interacting protein 1		up
8140500	TMEM60	transmembrane protein 60		up
7985259	ZFAND6	zinc finger, AN1-type domain 6		up
8064833	C20orf30	chromosome 20 open reading frame 30		up
7974621	ARID4A	AT rich interactive domain 4A (RBP1-like)		up
7932703	ACBD5	acyl-CoA binding domain containing 5		up
7961440	PLBD1	phospholipase B domain containing 1		up
8149387	FAM86B1|FAM86C	family with sequence similarity 86, member B1 | family with sequence similarity 86, member C		up
7960518	TNFRSF1A	tumor necrosis factor receptor superfamily, member 1A		up
7966183	ALKBH2	alkB, alkylation repair homolog 2 (E. coli)		up
7980580	GALC	galactosylceramidase		up
8161919	TLE1	transducin-like enhancer of split 1 (E(sp1) homolog, Drosophila)		up
8073192	UQCRFS1	ubiquinol-cytochrome c reductase, Rieske iron-sulfur polypeptide 1		up
7953518	DSTNP2	destrin (actin depolymerizing factor) pseudogene 2		up
8057803	TMEFF2	transmembrane protein with EGF-like and two follistatin-like domains 2		up
8026456	CYP4F3	cytochrome P450, family 4, subfamily F, polypeptide 3		up
8017150	TUBD1	tubulin, delta 1		up
8157362	ZNF618	zinc finger protein 618		up
8163618	TNFSF15	tumor necrosis factor (ligand) superfamily, member 15		up
8160297	PLIN2	perilipin 2		up
7991357	AP3S2	adaptor-related protein complex 3, sigma 2 subunit		up
8065412	CST1	cystatin SN		up
7990211	HEXA	hexosaminidase A (alpha polypeptide)		up
7932118	BEND7	BEN domain containing 7		up
7961365	MANSC1	MANSC domain containing 1		up
8145470	DPYSL2	dihydropyrimidinase-like 2		up
8138977	DPY19L1	dpy-19-like 1 (C. elegans)		up
7974816	SLC38A6	solute carrier family 38, member 6		up
7909318	C4BPA	complement component 4 binding protein, alpha		up
7959267	P2RX4	purinergic receptor P2X, ligand-gated ion channel, 4		up
8104601	BASP1	brain abundant, membrane attached signal protein 1		up
8167125	USP11	ubiquitin specific peptidase 11		up
8050658	ATAD2B	ATPase family, AAA domain containing 2B		up
8122365	GPR126	G protein-coupled receptor 126		up
8091737	IFT80	intraflagellar transport 80 homolog (Chlamydomonas)		up
7954591	MRPS35	mitochondrial ribosomal protein S35		up
7981142	CLMN	calmin (calponin-like, transmembrane)		up
8041031	BRE|MRPL33	brain and reproductive organ-expressed (TNFRSF1A modulator) | mitochondrial ribosomal protein L33		up
8030999	ZNF331	zinc finger protein 331		up
7924465	HHIPL2	HHIP-like 2		up
7974533	PELI2	pellino homolog 2 (Drosophila)		up
7947248	KIF18A	kinesin family member 18A		up
8059996	PER2	period homolog 2 (Drosophila)		up
7935116	RBP4	retinol binding protein 4, plasma		up
8059852	MSL3L2	male-specific lethal 3-like 2 (Drosophila)		up
7954021	CREBL2	cAMP responsive element binding protein-like 2		up
8128867	CDK19	cyclin-dependent kinase 19		up
8175647	CD99L2	CD99 molecule-like 2		up
8161857	RFK	riboflavin kinase		up
8174717	UPF3B	UPF3 regulator of nonsense transcripts homolog B (yeast)		up
7933010	PARD3	par-3 partitioning defective 3 homolog (C. elegans)		up
8041713	PPM1B	protein phosphatase, Mg2+/Mn2+ dependent, 1B		up
7954711	C12orf35	chromosome 12 open reading frame 35		up
7989347	NARG2	NMDA receptor regulated 2		up
8174313	MORC4	MORC family CW-type zinc finger 4		up
8147503	LAPTM4B	lysosomal protein transmembrane 4 beta		up
8036341	ZNF461	zinc finger protein 461		up
8027429				up
8023528	ALPK2	alpha-kinase 2		up
7957654	AMDHD1	amidohydrolase domain containing 1		up
8147206	RIPK2	receptor-interacting serine-threonine kinase 2		up
7963421	KRT6A	keratin 6A		down
7963427	KRT5	keratin 5		down
7920285	S100A2	S100 calcium binding protein A2		down
8054712	IL1A	interleukin 1, alpha		down
7908072	LAMC2	laminin, gamma 2		down
8150698	SNAI2	snail homolog 2 (Drosophila)		down
8099467	FGFBP1	fibroblast growth factor binding protein 1		down
8021584	SERPINB5	serpin peptidase inhibitor, clade B (ovalbumin), member 5		down
8056184	ITGB6	integrin, beta 6		down
7951271	MMP1	matrix metallopeptidase 1 (interstitial collagenase)		down
7963410	KRT6C|KRT6B|KRT6A	keratin 6C | keratin 6B | keratin 6A		down
8121277	AIM1	absent in melanoma 1		down
8054722	IL1B	interleukin 1, beta		down
8147351	ESRP1	epithelial splicing regulatory protein 1		down
8021635	SERPINB2	serpin peptidase inhibitor, clade B (ovalbumin), member 2		down
7952046	MPZL2	myelin protein zero-like 2		down
8020762	DSG3	desmoglein 3		down
8103226	TMEM154	transmembrane protein 154		down
7920297	S100A14	S100 calcium binding protein A14		down
8040430	VSNL1	visinin-like 1		down
7902702	CLCA2	chloride channel accessory 2		down
7917875	F3	coagulation factor III (thromboplastin, tissue factor)		down
7920244	S100A8	S100 calcium binding protein A8		down
7996819	CDH3	cadherin 3, type 1, P-cadherin (placental)		down
8105302	FST	follistatin		down
7953200	CCND2	cyclin D2		down
7997504	CDH13	cadherin 13, H-cadherin (heart)		down
7991080	BNC1	basonuclin 1		down
7970441	GJB2	gap junction protein, beta 2, 26kDa		down
8056408	GALNT3	UDP-N-acetyl-alpha-D-galactosamine:polypeptide N-acetylgalactosaminyltransferase 3 (GalNAc-T3)		down
8120335	FAM83B	family with sequence similarity 83, member B		down
7933312	ANXA8L1|ANXA8L2	annexin A8-like 1 | annexin A8 | annexin A8-like 2		down
8069676	ADAMTS1	ADAM metallopeptidase with thrombospondin type 1 motif, 1		down
7901175	TSPAN1	tetraspanin 1		down
8086517	CDCP1	CUB domain containing protein 1		down
7950899	RAB38			down
8015366	KRT14	keratin 14		down
8162531				down
8091515	GPR87	G protein-coupled receptor 87		down
7961532	ARHGDIB	Rho GDP dissociation inhibitor (GDI) beta		down
8101260	ANTXR2	anthrax toxin receptor 2		down
8052355	EFEMP1	EGF-containing fibulin-like extracellular matrix protein 1		down
8068583	KCNJ15	potassium inwardly-rectifying channel, subfamily J, member 15		down
7962000	PTHLH	parathyroid hormone-like hormone		down
8124380	HIST1H1A	histone cluster 1, H1a		down
7952490	FEZ1	fasciculation and elongation protein zeta 1 (zygin I)		down
8096050	FGF5	fibroblast growth factor 5		down
7963406	KRT6B	keratin 6B		down
7906400	IFI16	interferon, gamma-inducible protein 16		down
7917276	LPAR3	lysophosphatidic acid receptor 3		down
7995783	MT2A	metallothionein 2A		down
8114572	HBEGF	heparin-binding EGF-like growth factor		down
8101762	SNCA	synuclein, alpha (non A4 component of amyloid precursor)		down
7986446	ALDH1A3	aldehyde dehydrogenase 1 family, member A3		down
8082058	CSTA	cystatin A (stefin A)		down
8111892	OXCT1	3-oxoacid CoA transferase 1		down
8100664	TMPRSS11D	transmembrane protease, serine 11D		down
8022692	DSC3	desmocollin 3		down
7938758	SAA1	serum amyloid A1		down
8015387	KRT17	keratin 17		down
7948332	LPXN	leupaxin		down
7948229	SLC43A3	solute carrier family 43, member 3		down
7982597	THBS1	thrombospondin 1		down
8139207	INHBA	inhibin, beta A		down
7979710	PLEK2	pleckstrin 2		down
8075635	TIMP3	TIMP metallopeptidase inhibitor 3		down
8095362	MT2A	metallothionein 2A		down
8115327	SPARC	secreted protein, acidic, cysteine-rich (osteonectin)		down
8107044	ERAP2	endoplasmic reticulum aminopeptidase 2		down
7973336	MMP14	matrix metallopeptidase 14 (membrane-inserted)		down
8050007	PXDN	peroxidasin homolog (Drosophila)		down
7976073	FLRT2	fibronectin leucine rich transmembrane protein 2		down
7924029	LAMB3	laminin, beta 3		down
8075910	RAC2	ras-related C3 botulinum toxin substrate 2 (rho family, small GTP binding protein Rac2)		down
8095376	MT2A	metallothionein 2A		down
8064904	FERMT1	fermitin family member 1		down
8089467	ZBED2	zinc finger, BED-type containing 2		down
7924058	IRF6	interferon regulatory factor 6		down
7899265	SFN	stratifin		down
8101828	TSPAN5	tetraspanin 5		down
7899615	SERINC2	serine incorporator 2		down
7909841	MARK1	MAP/microtubule affinity-regulating kinase 1		down
8015349	KRT19	keratin 19		down
8163637	TNC	tenascin C		down
7995797	MT1E	metallothionein 1E		down
8024572	GNA15	guanine nucleotide binding protein (G protein), alpha 15 (Gq class)		down
8001800	CDH11	cadherin 11, type 2, OB-cadherin (osteoblast)		down
7995838	MT1X	metallothionein 1X		down
8152764	MTSS1	metastasis suppressor 1		down
8117426	HIST1H2BH	histone cluster 1, H2bh		down
8154951	GLUL	glutamate-ammonia ligase		down
7972713	EFNB2	ephrin-B2		down
8092169	TNFSF10	tumor necrosis factor (ligand) superfamily, member 10		down
8109333	GPX3	glutathione peroxidase 3 (plasma)		down
7905553	SPRR1B	small proline-rich protein 1B		down
8084766	TP63	tumor protein p63		down
7963187	LIMA1	LIM domain and actin binding 1		down
7974316	FRMD6	FERM domain containing 6		down
8078971	ENTPD3	ectonucleoside triphosphate diphosphohydrolase 3		down
7938519	MICALCL	MICAL C-terminal like		down
8142554	AASS	aminoadipate-semialdehyde synthase		down
7956878	IRAK3	interleukin-1 receptor-associated kinase 3		down
7995793	MT1L	metallothionein 1L (gene/pseudogene)		down
8035779	ZNF253|ZNF626|ZNF93	zinc finger protein 253 | zinc finger protein 626 | zinc finger protein 93		down
8113551	MCC	mutated in colorectal cancers		down
8082916	IL20RB	interleukin 20 receptor beta		down
8105267	ITGA2	integrin, alpha 2 (CD49B, alpha 2 subunit of VLA-2 receptor)		down
7927367	ANXA8|ANXA8L1|ANXA8L2	annexin A8 | annexin A8-like 1 | annexin A8-like 2		down
8096602	DAPP1	dual adaptor of phosphotyrosine and 3-phosphoinositides		down
8084206	B3GNT5	UDP-GlcNAc:betaGal beta-1,3-N-acetylglucosaminyltransferase 5		down
8121588	DSE	dermatan sulfate epimerase		down
7983239	CKMT1A|CKMT1B	creatine kinase, mitochondrial 1A | creatine kinase, mitochondrial 1B		down
7983256	CKMT1A|CKMT1B	creatine kinase, mitochondrial 1A | creatine kinase, mitochondrial 1B		down
8034342	ZNF625|ZNF20	zinc finger protein 625 | zinc finger protein 20		down
7971150	LHFP	lipoma HMGIC fusion partner		down
8085393	TMEM40	transmembrane protein 40		down
8009951	ITGB4	integrin, beta 4		down
8084794	IL1RAP	interleukin 1 receptor accessory protein		down
7917503	GBP3	guanylate binding protein 3		down
8042942	HK2	hexokinase 2		down
8027260	ZNF486	zinc finger protein 486		down
7957260	GLIPR1|KRR1	GLI pathogenesis-related 1 | KRR1, small subunit (SSU) processome component, homolog (yeast)		down
8020973	FHOD3	formin homology 2 domain containing 3		down
8147132	CA2	carbonic anhydrase II		down
8025788	SMARCA4	SWI/SNF related, matrix associated, actin dependent regulator of chromatin, subfamily a, member 4		down
7957298	NAV3	neuron navigator 3		down
7928429	PLAU	plasminogen activator, urokinase		down
7954527	ARNTL2	aryl hydrocarbon receptor nuclear translocator-like 2		down
8094911	ATP10D	ATPase, class V, type 10D		down
7917516	GBP1|GBP3	guanylate binding protein 1, interferon-inducible, 67kDa | guanylate binding protein 3		down
8109344	GM2A	GM2 ganglioside activator		down
8140709	KIAA1324L	KIAA1324-like		down
8045835	GALNT5	UDP-N-acetyl-alpha-D-galactosamine:polypeptide N-acetylgalactosaminyltransferase 5 (GalNAc-T5)		down
8154233	CD274			down
8097692	EDNRA	endothelin receptor type A		down
8015016	TNS4	tensin 4		down
8097017	UGT8	UDP glycosyltransferase 8		down
8119016	MAPK13	mitogen-activated protein kinase 13		down
7951259	MMP10	matrix metallopeptidase 10 (stromelysin 2)		down
8023043	PSTPIP2	proline-serine-threonine phosphatase interacting protein 2		down
8134098	CDK14	cyclin-dependent kinase 14		down
8083569	TIPARP	TCDD-inducible poly(ADP-ribose) polymerase		down
7927307	ANXA8L2|ANXA8L1	annexin A8-like 2 | annexin A8 | annexin A8-like 1		down
8051322	XDH	xanthine dehydrogenase		down
7939314	EHF	ets homologous factor		down
8066513	SDC4	syndecan 4		down
7956046	DGKA	diacylglycerol kinase, alpha 80kDa		down
7945132	FLI1|EWSR1	Friend leukemia virus integration 1 | Ewing sarcoma breakpoint region 1		down
8127563	COL12A1	collagen, type XII, alpha 1		down
7916862	WLS	wntless homolog (Drosophila)		down
7908694	NAV1	neuron navigator 1		down
8005449	KRT17	keratin 17		down
8088745	FRMD4B	FERM domain containing 4B		down
7945245	NTM	neurotrimin		down
8131666	ITGB8	integrin, beta 8		down
7951372	CASP4	caspase 4, apoptosis-related cysteine peptidase		down
8172043	SRPX	sushi-repeat-containing protein, X-linked		down
7947425	CD59			down
8105300				down
8024111	CNN2	calponin 2		down
8117106	RNF144B	ring finger protein 144B		down
8013042	KRT17	keratin 17		down
8155707	TJP2	tight junction protein 2 (zona occludens 2)		down
8095697	CXCL1	chemokine (C-X-C motif) ligand 1 (melanoma growth stimulating activity, alpha)		down
8020551	LAMA3	laminin, alpha 3		down
8095680	IL8	interleukin 8		down
8143610	ARHGEF5|ARHGEF35|LOC728377|OR2A7	Rho guanine nucleotide exchange factor (GEF) 5 | Rho guanine nucleotide exchange factor (GEF) 35 | Rho guanine nucleotide exchange factor (GEF) 5 pseudogene | olfactory receptor, family 2, subfamily A, member 7		down
8098195	SC4MOL	sterol-C4-methyl oxidase-like		down
8025828	LDLR	low density lipoprotein receptor		down
7906863	UAP1	UDP-N-acteylglucosamine pyrophosphorylase 1		down
8044021	IL1RL1	interleukin 1 receptor-like 1		down
7899921	GJB5	gap junction protein, beta 5, 31.1kDa		down
7921344	ELL2	elongation factor, RNA polymerase II, 2		down
8166925	MAOA	monoamine oxidase A		down
8132347	GPR141	G protein-coupled receptor 141		down
7976451	PPP4R4	protein phosphatase 4, regulatory subunit 4		down
8031646	LOC100128252|LOC100288114	hypothetical LOC100128252 | hypothetical LOC100288114		down
7952601	ETS1	v-ets erythroblastosis virus E26 oncogene homolog 1 (avian)		down
7969861	ITGBL1	integrin, beta-like 1 (with EGF-like repeat domains)		down
7945371	IFITM3	interferon induced transmembrane protein 3 (1-8U)		down
8175177	MBNL3	muscleblind-like 3 (Drosophila)		down
7923347	LAD1	ladinin 1		down
8021653	SERPINB8	serpin peptidase inhibitor, clade B (ovalbumin), member 8		down
8147344	PDP1	pyruvate dehyrogenase phosphatase catalytic subunit 1		down
8107673	GRAMD3	GRAM domain containing 3		down
8081620	TAGLN3	transgelin 3		down
8104663	CDH6	cadherin 6, type 2, K-cadherin (fetal kidney)		down
7933750	SLC16A9	solute carrier family 16, member 9 (monocarboxylic acid transporter 9)		down
7952341	ASAM	adipocyte-specific adhesion molecule		down
7986293	MCTP2	multiple C2 domains, transmembrane 2		down
7943218	PANX1	pannexin 1		down
7920291	S100A16	S100 calcium binding protein A16		down
7902874	LRRC8C	leucine rich repeat containing 8 family, member C		down
8087833	DUSP7	dual specificity phosphatase 7		down
8136807	PRSS2|PRSS3|PRSS1	protease, serine, 2 (trypsin 2) | protease, serine, 3 | protease, serine, 1 (trypsin 1)		down
8014115	MYO1D	myosin ID		down
7982829	SPINT1	serine peptidase inhibitor, Kunitz type 1		down
8135774	PTPRZ1	protein tyrosine phosphatase, receptor-type, Z polypeptide 1		down
8059376	SERPINE2	serpin peptidase inhibitor, clade E (nexin, plasminogen activator inhibitor type 1), member 2		down
8077817	SLC6A11	solute carrier family 6 (neurotransmitter transporter, GABA), member 11		down
8167287	PORCN	porcupine homolog (Drosophila)		down
8122265	TNFAIP3	tumor necrosis factor, alpha-induced protein 3		down
8153002	NDRG1	N-myc downstream regulated 1		down
8140967	SAMD9	sterile alpha motif domain containing 9		down
7902553	IFI44	interferon-induced protein 44		down
7914270	LAPTM5	lysosomal protein transmembrane 5		down
8096130	CDS1	CDP-diacylglycerol synthase (phosphatidate cytidylyltransferase) 1		down
8088680	C3orf64	chromosome 3 open reading frame 64		down
7963313	GALNT6	UDP-N-acetyl-alpha-D-galactosamine:polypeptide N-acetylgalactosaminyltransferase 6 (GalNAc-T6)		down
8094938	NIPAL1	NIPA-like domain containing 1		down
8102468	PRSS12	protease, serine, 12 (neurotrypsin, motopsin)		down
8050160	MBOAT2	membrane bound O-acyltransferase domain containing 2		down
8089299	CD47			down
7904293	PTGFRN	prostaglandin F2 receptor negative regulator		down
8155883	OSTF1	osteoclast stimulating factor 1		down
7916584	TACSTD2	tumor-associated calcium signal transducer 2		down
8003667	SERPINF1	serpin peptidase inhibitor, clade F (alpha-2 antiplasmin, pigment epithelium derived factor), member 1		down
7916432	DHCR24	24-dehydrocholesterol reductase		down
8096385	HERC3	hect domain and RLD 3		down
8044499	SLC20A1	solute carrier family 20 (phosphate transporter), member 1		down
7952290	TRIM29	tripartite motif-containing 29		down
8083887	CLDN11	claudin 11		down
8091078	RBP1	retinol binding protein 1, cellular		down
8079950	GNAI2	guanine nucleotide binding protein (G protein), alpha inhibiting activity polypeptide 2		down
8115302	FAT2	FAT tumor suppressor homolog 2 (Drosophila)		down
7965206	SLC6A15	solute carrier family 6 (neutral amino acid transporter), member 15		down
8021169	LIPG	lipase, endothelial		down
8102950	INPP4B	inositol polyphosphate-4-phosphatase, type II, 105kDa		down
8018761	ST6GALNAC2	ST6 (alpha-N-acetyl-neuraminyl-2,3-beta-galactosyl-1,3)-N-acetylgalactosaminide alpha-2,6-sialyltransferase 2		down
8172425	SLC38A5	solute carrier family 38, member 5		down
8154635	MTAP|CDKN2B-AS	methylthioadenosine phosphorylase | CDKN2B antisense RNA (non-protein coding)		down
8132503	STK17A	serine/threonine kinase 17a		down
8109752	ODZ2	odz, odd Oz/ten-m homolog 2 (Drosophila)		down
8052872	TGFA	transforming growth factor, alpha		down
8089835	FSTL1|MIR198	follistatin-like 1 | microRNA 198		down
8095986	ANXA3	annexin A3		down
8008237	ITGA3	integrin, alpha 3 (antigen CD49C, alpha 3 subunit of VLA-3 receptor)		down
8131339	FSCN1	fascin homolog 1, actin-bundling protein (Strongylocentrotus purpuratus)		down
8174474	ACSL4	acyl-CoA synthetase long-chain family member 4		down
7939365	FJX1	four jointed box 1 (Drosophila)		down
8097801	FAM160A1	family with sequence similarity 160, member A1		down
7943263	AMOTL1	angiomotin like 1		down
8120967	NT5E	5'-nucleotidase, ecto (CD73)		down
7957861	ANO4	anoctamin 4		down
8099807	GAFA3	FGF-2 activity-associated protein 3		down
8043197	VAMP8	vesicle-associated membrane protein 8 (endobrevin)		down
8106280	HMGCR	3-hydroxy-3-methylglutaryl-CoA reductase		down
7923991	PLXNA2	plexin A2		down
7952274	PVRL1	poliovirus receptor-related 1 (herpesvirus entry mediator C)		down
7914184	PTAFR	platelet-activating factor receptor		down
8160521	MOBKL2B	MOB1, Mps One Binder kinase activator-like 2B (yeast)		down
8059878	IQCA1	IQ motif containing with AAA domain 1		down
7979524	TMEM30B	transmembrane protein 30B		down
7938485	MICAL2	microtubule associated monoxygenase, calponin and LIM domain containing 2		down
8046380	ITGA6	integrin, alpha 6		down
8072626	TIMP3	TIMP metallopeptidase inhibitor 3		down
7965335	DUSP6	dual specificity phosphatase 6		down
7922474	KIAA0040			down
7965040	PHLDA1	pleckstrin homology-like domain, family A, member 1		down
8022711	DSC2	desmocollin 2		down
8135069	SERPINE1	serpin peptidase inhibitor, clade E (nexin, plasminogen activator inhibitor type 1), member 1		down
8017651	SMURF2	SMAD specific E3 ubiquitin protein ligase 2		down
8100298	OCIAD2	OCIA domain containing 2		down
8139212	GLI3	GLI family zinc finger 3		down
7975459	SIPA1L1	signal-induced proliferation-associated 1 like 1		down
7936144	COL17A1	collagen, type XVII, alpha 1		down
7959330	WDR66	WD repeat domain 66		down
7963786	ITGA5	integrin, alpha 5 (fibronectin receptor, alpha polypeptide)		down
7954631	FAR2	fatty acyl CoA reductase 2		down
7906307	KIRREL	kin of IRRE like (Drosophila)		down
7923958	C1orf116	chromosome 1 open reading frame 116		down
8038998	ZNF468	zinc finger protein 468		down
8136987	ARHGEF5|LOC728377	Rho guanine nucleotide exchange factor (GEF) 5 | Rho guanine nucleotide exchange factor (GEF) 5 pseudogene		down
7970716	LNX2	ligand of numb-protein X 2		down
7953291	CD9			down
8051762	SLC8A1	solute carrier family 8 (sodium/calcium exchanger), member 1		down
8151423	JPH1	junctophilin 1		down
7908940	ATP2B4	ATPase, Ca++ transporting, plasma membrane 4		down
7918275	WDR47	WD repeat domain 47		down
7962183	AK4	adenylate kinase 4		down
8104901	IL7R	interleukin 7 receptor		down
8109563	NIPAL4	NIPA-like domain containing 4		down
8120654	KCNQ5	potassium voltage-gated channel, KQT-like subfamily, member 5		down
8013660	ALDOC	aldolase C, fructose-bisphosphate		down
8058477	KLF7	Kruppel-like factor 7 (ubiquitous)		down
8023598	RNF152	ring finger protein 152		down
8001531	MT1G	metallothionein 1G		down
7903565	GPSM2|CLCC1	G-protein signaling modulator 2 | chloride channel CLIC-like 1		down
8128939	TRAF3IP2	TRAF3 interacting protein 2		down
8113491	STARD4	StAR-related lipid transfer (START) domain containing 4		down
7952339	SNORD14C	small nucleolar RNA, C/D box 14C		down
8002218	ESRP2	epithelial splicing regulatory protein 2		down
8094556	PGM2	phosphoglucomutase 2		down
7990839	STARD5|IL16	StAR-related lipid transfer (START) domain containing 5 | interleukin 16 (lymphocyte chemoattractant factor)		down
8005134	ADORA2B	adenosine A2b receptor		down
7903227	PALMD	palmdelphin		down
7990345	SEMA7A	semaphorin 7A, GPI membrane anchor (John Milton Hagen blood group)		down
8141016	TFPI2	tissue factor pathway inhibitor 2		down
8072328	SEC14L2	SEC14-like 2 (S. cerevisiae)		down
7965036				down
8113220	ELL2	elongation factor, RNA polymerase II, 2		down
8035838	ZNF724P	zinc finger protein 724, pseudogene		down
7902850	GBP6	guanylate binding protein family, member 6		down
7972487	DOCK9	dedicator of cytokinesis 9		down
7944656	SC5DL	sterol-C5-desaturase (ERG3 delta-5-desaturase homolog, S. cerevisiae)-like		down
7944667	SORL1	sortilin-related receptor, L(DLR class) A repeats-containing		down
7929032	FAS	Fas (TNF receptor superfamily, member 6)		down
7926679	KIAA1217			down
8129418	PTPRK	protein tyrosine phosphatase, receptor type, K		down
7913558	LUZP1	leucine zipper protein 1		down
8170602	ZNF185	zinc finger protein 185 (LIM domain)		down
8023575	CCBE1	collagen and calcium binding EGF domains 1		down
7915472	SLC2A1	solute carrier family 2 (facilitated glucose transporter), member 1		down
8156321	SYK	spleen tyrosine kinase		down
7942135	ANO1	anoctamin 1, calcium activated chloride channel		down
8047300	AOX1	aldehyde oxidase 1		down
8144669	FDFT1	farnesyl-diphosphate farnesyltransferase 1		down
8081386	NFKBIZ	nuclear factor of kappa light polypeptide gene enhancer in B-cells inhibitor, zeta		down
8135594	CAV1	caveolin 1, caveolae protein, 22kDa		down
8154245	PDCD1LG2	programmed cell death 1 ligand 2		down
7922689	GLUL	glutamate-ammonia ligase		down
8103822	VEGFC	vascular endothelial growth factor C		down
8102720	ANKRD50	ankyrin repeat domain 50		down
7898057	PDPN	podoplanin		down
8163257	LPAR1	lysophosphatidic acid receptor 1		down
7930894	GRK5	G protein-coupled receptor kinase 5		down
8178435	IER3	immediate early response 3		down
8047161	OBFC2A	oligonucleotide/oligosaccharide-binding fold containing 2A		down
8147112	CA13	carbonic anhydrase XIII		down
8136801	TRY6|PRSS2|PRSS3|PRSS1	trypsinogen C | protease, serine, 2 (trypsin 2) | protease, serine, 3 | protease, serine, 1 (trypsin 1)		down
8118945	PPARD	peroxisome proliferator-activated receptor delta		down
7902687	CYR61	cysteine-rich, angiogenic inducer, 61		down
8014241	SLFN12	schlafen family member 12		down
8096176	PTPN13	protein tyrosine phosphatase, non-receptor type 13 (APO-1/CD95 (Fas)-associated phosphatase)		down
7909422	MIR205|LOC642587	microRNA 205 | NPC-A-5		down
7968800	DGKH	diacylglycerol kinase, eta		down
8152828	GSDMC	gasdermin C		down
8072876	LGALS1	lectin, galactoside-binding, soluble, 1		down
7995813	MT1DP	metallothionein 1D (pseudogene)		down
8122336	C6orf115	chromosome 6 open reading frame 115		down
8128572	PREP	prolyl endopeptidase		down
8162759	TBC1D2	TBC1 domain family, member 2		down
8112007	EMB	embigin		down
8075728	MYH9	myosin, heavy chain 9, non-muscle		down
8062119	MT1P3	metallothionein 1 pseudogene 3		down
7936734	FGFR2	fibroblast growth factor receptor 2		down
7931353	PTPRE	protein tyrosine phosphatase, receptor type, E		down
7962212	PKP2	plakophilin 2		down
7937772	IGF2|INS-IGF2	insulin-like growth factor 2 (somatomedin A) | INS-IGF2 readthrough transcript		down
8123137	ACAT2|LOC100129518	acetyl-CoA acetyltransferase 2 | hypothetical LOC100129518		down
7965094	E2F7	E2F transcription factor 7		down
7914878	CLSPN	claspin		down
8046408	PDK1	pyruvate dehydrogenase kinase, isozyme 1		down
7897824	MFN2	mitofusin 2		down
8089911	HCLS1	hematopoietic cell-specific Lyn substrate 1		down
8119858	POLH	polymerase (DNA directed), eta		down
8093191	DLG1	discs, large homolog 1 (Drosophila)		down
8102342	ELOVL6	ELOVL family member 6, elongation of long chain fatty acids (FEN1/Elo2, SUR4/Elo3-like, yeast)		down
8129953	HIVEP2	human immunodeficiency virus type I enhancer binding protein 2		down
8138553	FAM126A	family with sequence similarity 126, member A		down
8169389	PAK3	p21 protein (Cdc42/Rac)-activated kinase 3		down
8160559	DDX58	DEAD (Asp-Glu-Ala-Asp) box polypeptide 58		down
8132860	EGFR	epidermal growth factor receptor		down
7971388	SLC25A30	solute carrier family 25, member 30		down
7945204	ST14	suppression of tumorigenicity 14 (colon carcinoma)		down
8151952	NIPAL2	NIPA-like domain containing 2		down
8051573	CDC42EP3	CDC42 effector protein (Rho GTPase binding) 3		down
8096538	RAP1GDS1	RAP1, GTP-GDP dissociation stimulator 1		down
7978260	DHRS1	dehydrogenase/reductase (SDR family) member 1		down
8022251	PPP4R1	protein phosphatase 4, regulatory subunit 1		down
8003060	SDR42E1	short chain dehydrogenase/reductase family 42E, member 1		down
8038261	GYS1	glycogen synthase 1 (muscle)		down
8058708	ABCA12	ATP-binding cassette, sub-family A (ABC1), member 12		down
7946292	CYB5R2	cytochrome b5 reductase 2		down
8072344				down
8152642	LOC100131726	HCC-related HCC-C11_v3		down
7970317	TFDP1	transcription factor Dp-1		down
8023727	DSEL	dermatan sulfate epimerase-like		down
8135587	CAV2	caveolin 2		down
8100541	IGFBP7	insulin-like growth factor binding protein 7		down
8102050	NHEDC2	Na+/H+ exchanger domain containing 2		down
8096635	NFKB1	nuclear factor of kappa light polypeptide gene enhancer in B-cells 1		down
8102440	ARSJ	arylsulfatase family, member J		down
7922669	STX6|KIAA1614	syntaxin 6 | KIAA1614		down
7992987	HMOX2	heme oxygenase (decycling) 2		down
8036357	ZNF790	zinc finger protein 790		down
8025672	SLC44A2	solute carrier family 44, member 2		down
8150537	SLC20A2	solute carrier family 20 (phosphate transporter), member 2		down
8158424	LRRC8A	leucine rich repeat containing 8 family, member A		down
7924207	PTPN14	protein tyrosine phosphatase, non-receptor type 14		down
7965510	TMCC3	transmembrane and coiled-coil domain family 3		down
7904018	CTTNBP2NL	CTTNBP2 N-terminal like		down
8162744	CORO2A	coronin, actin binding protein, 2A		down
8071809	GSTT2|GSTT2B	glutathione S-transferase theta 2 | glutathione S-transferase theta 2B (gene/pseudogene)		down
8074962	GSTT2|GSTT2B	glutathione S-transferase theta 2 | glutathione S-transferase theta 2B (gene/pseudogene)		down
8130732	BRP44L	brain protein 44-like		down
8066822	SULF2	sulfatase 2		down
8041853	EPCAM	epithelial cell adhesion molecule		down
8104912	SKP2	S-phase kinase-associated protein 2 (p45)		down
7899627	TINAGL1	tubulointerstitial nephritis antigen-like 1		down
8163063	CTNNAL1	catenin (cadherin-associated protein), alpha-like 1		down
8100251	FRYL	FRY-like		down
8055494				down
7956867	HMGA2	high mobility group AT-hook 2		down
8126428	TRERF1	transcriptional regulating factor 1		down
8105077	CARD6	caspase recruitment domain family, member 6		down
8095870	CCNG2	cyclin G2		down
8068460	MORC3|DOPEY2	MORC family CW-type zinc finger 3 | dopey family member 2		down
8124848	IER3	immediate early response 3		down
8011884	NLRP1|LOC728392	NLR family, pyrin domain containing 1 | hypothetical protein LOC728392		down
8179704	IER3	immediate early response 3		down
8172708	NUDT11	nudix (nucleoside diphosphate linked moiety X)-type motif 11		down
8097586	GAB1	GRB2-associated binding protein 1		down
8082314	PLXNA1	plexin A1		down
8080810	PTPRG	protein tyrosine phosphatase, receptor type, G		down
8048980	CAB39	calcium binding protein 39		down
8148280	SQLE	squalene epoxidase		down
7921713	F11R|TSTD1	F11 receptor | thiosulfate sulfurtransferase (rhodanese)-like domain containing 1		down
7938183	ZNF215	zinc finger protein 215		down
8145293	ADAM28	ADAM metallopeptidase domain 28		down
7979824	ACTN1	actinin, alpha 1		down
8094378	PI4K2B	phosphatidylinositol 4-kinase type 2 beta		down
8112337	SREK1IP1	SREK1-interacting protein 1		down
7946401	ST5	suppression of tumorigenicity 5		down
8117800	HLA-A|HLA-B	major histocompatibility complex, class I, A | major histocompatibility complex, class I, B		down
7943293	ENDOD1	endonuclease domain containing 1		down
8072242	NF2	neurofibromin 2 (merlin)		down
8179731	HLA-B	major histocompatibility complex, class I, B		down
7983512	SQRDL	sulfide quinone reductase-like (yeast)		down
7914212	SNORA61|SNHG12	small nucleolar RNA, H/ACA box 61 | small nucleolar RNA host gene 12 (non-protein coding)		down
8049246	INPP5D	inositol polyphosphate-5-phosphatase, 145kDa		down
7969204	WDFY2	WD repeat and FYVE domain containing 2		down
8157216	UGCG	UDP-glucose ceramide glucosyltransferase		down
7962689	VDR	vitamin D (1,25- dihydroxyvitamin D3) receptor		down
7943197	HEPHL1	hephaestin-like 1		down
8165496				down
8133155	TPST1	tyrosylprotein sulfotransferase 1		down
8021286	C18orf54	chromosome 18 open reading frame 54		down
8119898	VEGFA	vascular endothelial growth factor A		down
8142345	DOCK4	dedicator of cytokinesis 4		down
8120043	RUNX2	runt-related transcription factor 2		down
8112342	ADAMTS6	ADAM metallopeptidase with thrombospondin type 1 motif, 6		down
8113981	P4HA2	prolyl 4-hydroxylase, alpha polypeptide II		down
8136200	CPA4	carboxypeptidase A4		down
8111941	HMGCS1	3-hydroxy-3-methylglutaryl-CoA synthase 1 (soluble)		down
7912994	IFFO2	intermediate filament family orphan 2		down
8113800	FBN2	fibrillin 2		down
8103399	PDGFC	platelet derived growth factor C		down
8112018				down
7960919	MFAP5	microfibrillar associated protein 5		down
8151310	EYA1	eyes absent homolog 1 (Drosophila)		down
7933509	ERCC6|PGBD3	excision repair cross-complementing rodent repair deficiency, complementation group 6 | piggyBac transposable element derived 3		down
8114354	NME5	non-metastatic cells 5, protein expressed in (nucleoside-diphosphate kinase)		down
8137526	INSIG1	insulin induced gene 1		down
8086505	ZDHHC3	zinc finger, DHHC-type containing 3		down
7912257	CLSTN1	calsyntenin 1		down
8082869	PPP2R3A	protein phosphatase 2, regulatory subunit B'', alpha		down
8157524	TLR4	toll-like receptor 4		down
8038913	ZNF649	zinc finger protein 649		down
8036079	DMKN	dermokine		down
7941761	RHOD	ras homolog gene family, member D		down
7954090	EMP1	epithelial membrane protein 1		down
8124531	HIST1H3I	histone cluster 1, H3i		down
7899153	SH3BGRL3|UBXN11	SH3 domain binding glutamic acid-rich protein like 3 | UBX domain protein 11		down
8091780	B3GALNT1	beta-1,3-N-acetylgalactosaminyltransferase 1 (globoside blood group)		down
8105220	ISL1	ISL LIM homeobox 1		down
8132725	UPP1	uridine phosphorylase 1		down
8096733	SGMS2	sphingomyelin synthase 2		down
8088436	C3orf67	chromosome 3 open reading frame 67		down
7987772	EHD4	EH-domain containing 4		down
8020468	RBBP8	retinoblastoma binding protein 8		down
7914021	SLC9A1	solute carrier family 9 (sodium/hydrogen exchanger), member 1		down
8038967	ZNF83	zinc finger protein 83		down
8143633	OR2A7|OR2A4|LOC728377	olfactory receptor, family 2, subfamily A, member 7 | olfactory receptor, family 2, subfamily A, member 4 | Rho guanine nucleotide exchange factor (GEF) 5 pseudogene		down
7980146	NPC2	Niemann-Pick disease, type C2		down
8006779	ARHGAP23	Rho GTPase activating protein 23		down
7950641	KCTD14	potassium channel tetramerisation domain containing 14		down
7903457	PRMT6	protein arginine methyltransferase 6		down
8081288	TMEM45A	transmembrane protein 45A		down
8020220	TUBB6	tubulin, beta 6		down
7900365	MFSD2A	major facilitator superfamily domain containing 2A		down
8164967	VAV2	vav 2 guanine nucleotide exchange factor		down
8085475	WNT7A	wingless-type MMTV integration site family, member 7A		down
7938702	DKFZp686O24166			down
8115147	CD74			down
8115918	CLTB	clathrin, light chain B		down
8092552	IGF2BP2	insulin-like growth factor 2 mRNA binding protein 2		down
7934570	KCNMA1	potassium large conductance calcium-activated channel, subfamily M, alpha member 1		down
8059854	ARL4C	ADP-ribosylation factor-like 4C		down
7982620	EIF2AK4	eukaryotic translation initiation factor 2 alpha kinase 4		down
7969693	RAP2A			down
8085665	RFTN1	raftlin, lipid raft linker 1		down
8078380	ZNF860	zinc finger protein 860		down
7907830	QSOX1|FLJ23867	quiescin Q6 sulfhydryl oxidase 1 | hypothetical protein FLJ23867		down
8044301	ANKRD57	ankyrin repeat domain 57		down
8167305	EBP	emopamil binding protein (sterol isomerase)		down
8167185	TIMP1	TIMP metallopeptidase inhibitor 1		down
7990818	BCL2A1	BCL2-related protein A1		down
7934898	ANKRD22	ankyrin repeat domain 22		down
8080013	MAPKAPK3	mitogen-activated protein kinase-activated protein kinase 3		down
8136918	ZYX	zyxin		down
8052654	PELI1	pellino homolog 1 (Drosophila)		down
8140668	SEMA3A	sema domain, immunoglobulin domain (Ig), short basic domain, secreted, (semaphorin) 3A		down
8172270				down
8145624	EXTL3	exostoses (multiple)-like 3		down
8015337	KRT15	keratin 15		down
8044919	RALB	v-ral simian leukemia viral oncogene homolog B (ras related; GTP binding protein)		down
8030931	ZNF528	zinc finger protein 528		down
8132592	OGDH	oxoglutarate (alpha-ketoglutarate) dehydrogenase (lipoamide)		down
8129558	OR2A4|OR2A7|LOC728377	olfactory receptor, family 2, subfamily A, member 4 | olfactory receptor, family 2, subfamily A, member 7 | Rho guanine nucleotide exchange factor (GEF) 5 pseudogene		down
7902495	NEXN	nexilin (F actin binding protein)		down
7936871	OAT	ornithine aminotransferase		down
7970844	KATNAL1	katanin p60 subunit A-like 1		down
7908672	PKP1	plakophilin 1 (ectodermal dysplasia/skin fragility syndrome)		down
8150509	PLAT	plasminogen activator, tissue		down
7907611	RASAL2	RAS protein activator like 2		down
8100428	CLOCK	clock homolog (mouse)		down
8172028				down
8118734	ITPR3	inositol 1,4,5-triphosphate receptor, type 3		down
8179041	HLA-A	major histocompatibility complex, class I, A		down
7944931	SLC37A2	solute carrier family 37 (glycerol-3-phosphate transporter), member 2		down
8038993	ZNF28	zinc finger protein 28		down
8042356	MEIS1	Meis homeobox 1		down
8101449	HPSE	heparanase		down
7917754	BCAR3	breast cancer anti-estrogen resistance 3		down
7945162	BARX2	BARX homeobox 2		down
8087380	USP4	ubiquitin specific peptidase 4 (proto-oncogene)		down
8004416	CHRNB1|FGF11	cholinergic receptor, nicotinic, beta 1 (muscle) | fibroblast growth factor 11		down
8092251	GNB4	guanine nucleotide binding protein (G protein), beta polypeptide 4		down
8044574	IL1RN	interleukin 1 receptor antagonist		down
7908409	RGS2	regulator of G-protein signaling 2, 24kDa		down
8169361				down
8157264	SLC31A2	solute carrier family 31 (copper transporters), member 2		down
8087547	MST1R	macrophage stimulating 1 receptor (c-met-related tyrosine kinase)		down
8124798	KIAA1949			down
8029969	SEPW1	selenoprotein W, 1		down
8105411	IL31RA	interleukin 31 receptor A		down
7923516	CYB5R1	cytochrome b5 reductase 1		down
8072413	SMTN	smoothelin		down
7916669	DOCK7	dedicator of cytokinesis 7		down
8103646	NEK1	NIMA (never in mitosis gene a)-related kinase 1		down
8103043	SLC10A7	solute carrier family 10 (sodium/bile acid cotransporter family), member 7		down
8168424	SLC16A2	solute carrier family 16, member 2 (monocarboxylic acid transporter 8)		down
8102781				down
8044766	INSIG2	insulin induced gene 2		down
7909441	G0S2	G0/G1switch 2		down
8157105	ZNF462	zinc finger protein 462		down
8081341	FAM172B	family with sequence similarity 172, member B pseudogene		down
8177732	HLA-A|HLA-B	major histocompatibility complex, class I, A | major histocompatibility complex, class I, B		down
8086880	CDC25A	cell division cycle 25 homolog A (S. pombe)		down
8100615	UBA6	ubiquitin-like modifier activating enzyme 6		down
7957665	ELK3			down
8072461	LIMK2	LIM domain kinase 2		down
7898881	TCEB3	transcription elongation factor B (SIII), polypeptide 3 (110kDa, elongin A)		down
8070811	SUMO3	SMT3 suppressor of mif two 3 homolog 3 (S. cerevisiae)		down
7931810	KLF6	Kruppel-like factor 6		down
7914153	EYA3	eyes absent homolog 3 (Drosophila)		down
7941179	CAPN1	calpain 1, (mu/I) large subunit		down
8059177	TUBA4A	tubulin, alpha 4a		down
7900382	CAP1	CAP, adenylate cyclase-associated protein 1 (yeast)		down
8033780	ZNF426	zinc finger protein 426		down
7928471	ADK	adenosine kinase		down
8002041	ATP6V0D1	ATPase, H+ transporting, lysosomal 38kDa, V0 subunit d1		down
8032871	DPP9	dipeptidyl-peptidase 9		down
8103922	CASP3	caspase 3, apoptosis-related cysteine peptidase		down
7946661	DKK3	dickkopf homolog 3 (Xenopus laevis)		down
8104930	SLC1A3	solute carrier family 1 (glial high affinity glutamate transporter), member 3		down
7952205	MCAM	melanoma cell adhesion molecule		down
7909503	SERTAD4	SERTA domain containing 4		down
7900699	CDC20	cell division cycle 20 homolog (S. cerevisiae)		down
8135718	ING3	inhibitor of growth family, member 3		down
7908161	C1orf21	chromosome 1 open reading frame 21		down
7899192	RPS6KA1	ribosomal protein S6 kinase, 90kDa, polypeptide 1		down
7940924	PLCB3	phospholipase C, beta 3 (phosphatidylinositol-specific)		down
7994280	IL4R	interleukin 4 receptor		down
7928395	FUT11|FLJ44715	fucosyltransferase 11 (alpha (1,3) fucosyltransferase) | FLJ44715 gene product		down
8145361	NEFM	neurofilament, medium polypeptide		down
8039933	PNRC2	proline-rich nuclear receptor coactivator 2		down
7898910	PNRC2	proline-rich nuclear receptor coactivator 2		down
7995825	MT1F	metallothionein 1F		down
8103206	FBXW7	F-box and WD repeat domain containing 7		down
7983206	TUBGCP4	tubulin, gamma complex associated protein 4		down
8079021	CTNNB1	catenin (cadherin-associated protein), beta 1, 88kDa		down
8114287	SPOCK1	sparc/osteonectin, cwcv and kazal-like domains proteoglycan (testican) 1		down
7950067	DHCR7	7-dehydrocholesterol reductase		down
8115210	TNIP1	TNFAIP3 interacting protein 1		down
8027254	ZNF90|ZNF93	zinc finger protein 90 | zinc finger protein 93		down
8098414	SPCS3	signal peptidase complex subunit 3 homolog (S. cerevisiae)		down
8178498	HLA-B|HLA-C	major histocompatibility complex, class I, B | major histocompatibility complex, class I, C		down
8079153	ABHD5	abhydrolase domain containing 5		down
8022338	GPR125|DISP2	G protein-coupled receptor 125 | dispatched homolog 2 (Drosophila)		down
7980828	CCDC88C	coiled-coil domain containing 88C		down
7970569	SACS	spastic ataxia of Charlevoix-Saguenay (sacsin)		down
8114050	2013-09-08	septin 8		down
8020110	RAB31			down
8084810				down
8100292	FRYL	FRY-like		down
8122701				down
8108912	SH3RF2	SH3 domain containing ring finger 2		down
8112668	GCNT4	glucosaminyl (N-acetyl) transferase 4, core 2		down
8124911	HLA-B|HLA-C	major histocompatibility complex, class I, B | major histocompatibility complex, class I, C		down
8100338				down
7917433	ODF2L	outer dense fiber of sperm tails 2-like		down
8022747	B4GALT6	UDP-Gal:betaGlcNAc beta 1,4- galactosyltransferase, polypeptide 6		down
8149762	TNFRSF10A	tumor necrosis factor receptor superfamily, member 10a		down
8068671	BACE2	beta-site APP-cleaving enzyme 2		down
8012197	PLSCR3	phospholipid scramblase 3		down
8106170	TMEM171	transmembrane protein 171		down
8148147				down
8063394	PTPN1	protein tyrosine phosphatase, non-receptor type 1		down
8109283	NDST1	N-deacetylase/N-sulfotransferase (heparan glucosaminyl) 1		down
7945579	CHID1	chitinase domain containing 1		down
8084963	PAK2	p21 protein (Cdc42/Rac)-activated kinase 2		down
8066461	TOMM34	translocase of outer mitochondrial membrane 34		down
7917182	ELTD1	EGF, latrophilin and seven transmembrane domain containing 1		down
8040113	ASAP2	ArfGAP with SH3 domain, ankyrin repeat and PH domain 2		down
8035842	ZNF91	zinc finger protein 91		down
8178598	CLIC1	chloride intracellular channel 1		down
8084423	PSMD2	proteasome (prosome, macropain) 26S subunit, non-ATPase, 2		down
8064978	JAG1	jagged 1		down
8087935	NT5DC2	5'-nucleotidase domain containing 2		down
7915207	PABPC4	poly(A) binding protein, cytoplasmic 4 (inducible form)		down
8133938	CROT	carnitine O-octanoyltransferase		down
7915504	ELOVL1	elongation of very long chain fatty acids (FEN1/Elo2, SUR4/Elo3, yeast)-like 1		down
8179827	CLIC1	chloride intracellular channel 1		down
7905986	FDPS	farnesyl diphosphate synthase		down
8123407	MLLT4|LOC100505818	myeloid/lymphoid or mixed-lineage leukemia (trithorax homolog, Drosophila); translocated to, 4 | afadin-like		down
8076056	CSNK1E|LOC400927	casein kinase 1, epsilon | TPTE and PTEN homologous inositol lipid phosphatase pseudogene		down
8148184	FAM83A	family with sequence similarity 83, member A		down
8137464	PSPH	phosphoserine phosphatase		down
8137670	PDGFA|LOC100132080	platelet-derived growth factor alpha polypeptide | hypothetical LOC100132080		down
8166442	FAM3C	family with sequence similarity 3, member C		down
8134091	CLDN12	claudin 12		down
7980152	LTBP2	latent transforming growth factor beta binding protein 2		down
8058824	MREG	melanoregulin		down
8160459	ELAVL2	ELAV (embryonic lethal, abnormal vision, Drosophila)-like 2 (Hu antigen B)		down
7968637	CCNA1	cyclin A1		down
8093086	PCYT1A	phosphate cytidylyltransferase 1, choline, alpha		down
7956166	ESYT1	extended synaptotagmin-like protein 1		down
7941460	DRAP1	DR1-associated protein 1 (negative cofactor 2 alpha)		down
8142540	FAM3C	family with sequence similarity 3, member C		down
8147548	POP1	processing of precursor 1, ribonuclease P/MRP subunit (S. cerevisiae)		down
7906564	PEA15	phosphoprotein enriched in astrocytes 15		down
8097335	HSPA4L	heat shock 70kDa protein 4-like		down
8022531	NPC1	Niemann-Pick disease, type C1		down
8071392	MED15	mediator complex subunit 15		down
8030946	ZNF808	zinc finger protein 808		down
8092177	NCEH1	neutral cholesterol ester hydrolase 1		down
7917850	ARHGAP29	Rho GTPase activating protein 29		down
8122409	PEX3	peroxisomal biogenesis factor 3		down
8099982	APBB2	amyloid beta (A4) precursor protein-binding, family B, member 2		down
7930927	INPP5F	inositol polyphosphate-5-phosphatase F		down
8068593	ETS2	v-ets erythroblastosis virus E26 oncogene homolog 2 (avian)		down
8102214	PAPSS1	3'-phosphoadenosine 5'-phosphosulfate synthase 1		down
8073334	RBX1|XPNPEP3	ring-box 1, E3 ubiquitin protein ligase | X-prolyl aminopeptidase (aminopeptidase P) 3, putative		down
8077458	EDEM1	ER degradation enhancer, mannosidase alpha-like 1		down
8127051	TRAM2	translocation associated membrane protein 2		down
8178489	HLA-C	major histocompatibility complex, class I, C		down
