# Supplementary material for: Human non-small cell lung cancer expresses putative cancer stem cell markers and exhibits the transcriptomic profile of multipotent cells
Source: BMC Cancer. 2015 Feb 25;15:84. doi: 10.1186/s12885-015-1086-3 (PMC4349658; doi:10.1186/s12885-015-1086-3)
Supplement: Additional file 3: Table S3. — List of significantly regulated genes of H2170 CD166+/EpCAM+. [file 12885_2015_1086_MOESM3_ESM.xls]

## Sheet: H2170 166+Ep+ VS PHBEC 166+Ep+
Table S3. List of significantly regulated genes of H2170 CD166+/EpCAM+
Transcripts Cluster Id	Gene symbol	Gene description	Regulation
8029098	CEACAM6	carcinoembryonic antigen-related cell adhesion molecule 6 (non-specific cross reacting antigen)	up
7971461	LCP1	lymphocyte cytosolic protein 1 (L-plastin)	up
8152815	TMEM75	transmembrane protein 75	up
8096301	SPP1	secreted phosphoprotein 1	up
7925927			up
7931830			up
8070579	TFF1	trefoil factor 1	up
8006906	ERBB2	v-erb-b2 erythroblastic leukemia viral oncogene homolog 2, neuro/glioblastoma derived oncogene homolog (avian)	up
8148325			up
8096704	NPNT	nephronectin	up
8138381	AGR2	anterior gradient homolog 2 (Xenopus laevis)	up
8140650	SEMA3E	sema domain, immunoglobulin domain (Ig), short basic domain, secreted, (semaphorin) 3E	up
8061894	C20orf114	chromosome 20 open reading frame 114	up
7919349	RNU1-1	RNA, U1 small nuclear 1 |	up
7919269	RNU1-1	RNA, U1 small nuclear 1	up
8102877	CLGN	calmegin	up
7922174	F5	coagulation factor V (proaccelerin, labile factor)	up
8134351	PPP1R9A	protein phosphatase 1, regulatory (inhibitor) subunit 9A	up
8094789	LIMCH1	LIM and calponin homology domains 1	up
8060854	PLCB1	phospholipase C, beta 1 (phosphoinositide-specific)	up
8152819			up
8094028	AFAP1-AS	AFAP1 antisense RNA (non-protein coding) | actin filament associated protein 1	up
7973896	RNU1-1	RNA, U1 small nuclear 1	up
7978568	RNU1-1	RNA, U1 small nuclear 1	up
8091799	C3orf57	chromosome 3 open reading frame 57	up
8066493	SLPI	secretory leukocyte peptidase inhibitor	up
7912800	RNU1-1	RNA, U1 small nuclear 1	up
7919576	RNU1-1	RNA, U1 small nuclear 1	up
7898411	RNU1-1	RNA, U1 small nuclear 1	up
7898375	RNU1-1	RNA, U1 small nuclear 1	up
7912850	RNU1-1	RNA, U1 small nuclear 1 | RNA, U1 small nuclear 2 | RNA, U1 small nuclear 3 | RNA, U1 small nuclear 4 | RNA, U1 small nuclear 5 | RNA, U1 small nuclear 7 | RNA, U1 small nuclear 8 | glutathione S-transferase mu 2 (muscle)	up
7931832	AKR1C2	aldo-keto reductase family 1, member C2 (dihydrodiol dehydrogenase 2; bile acid binding protein; 3-alpha hydroxysteroid dehydrogenase, type III)	up
8131496	GLCCI1	glucocorticoid induced transcript 1	up
7904166			up
8142524	TSPAN12	tetraspanin 12	up
8045776	GALNT13	UDP-N-acetyl-alpha-D-galactosamine:polypeptide N-acetylgalactosaminyltransferase 13 (GalNAc-T13)	up
8105908	OCLN|LOC647859	occludin | occludin pseudogene	up
8151931	TSPYL5	TSPY-like 5	up
8056113	LY75	lymphocyte antigen 75	up
8103769	HPGD	hydroxyprostaglandin dehydrogenase 15-(NAD)	up
8124604			up
7950810	SYTL2	synaptotagmin-like 2	up
8150138	TEX15	testis expressed 15	up
8014871	PGAP3	post-GPI attachment to proteins 3	up
8014882	C17orf37	chromosome 17 open reading frame 37	up
8067125	BCAS1	breast carcinoma amplified sequence 1	up
8001394	TOX3	TOX high mobility group box family member 3	up
7941563			up
8002301			up
8120833	SH3BGRL2	SH3 domain binding glutamic acid-rich protein like 2	up
8106827	GPR98	G protein-coupled receptor 98	up
7901720	PRKAA2	protein kinase, AMP-activated, alpha 2 catalytic subunit	up
8113130	MCTP1	multiple C2 domains, transmembrane 1	up
8051583	CYP1B1	cytochrome P450, family 1, subfamily B, polypeptide 1	up
8140579	CACNA2D1	calcium channel, voltage-dependent, alpha 2/delta subunit 1	up
8006940	GRB7	growth factor receptor-bound protein 7	up
8146986	HNF4G	hepatocyte nuclear factor 4, gamma	up
8175710	CSAG2|CSAG3	CSAG family, member 2 | CSAG family, member 3	up
8166747	SYTL5	synaptotagmin-like 5	up
8166784	TSPAN7	tetraspanin 7	up
8125149	SLC44A4|NEU1	solute carrier family 44, member 4 | sialidase 1 (lysosomal sialidase)	up
8170580	CSAG2|CSAG3	CSAG family, member 2 | CSAG family, member 3	up
7969533	SLAIN1	SLAIN motif family, member 1	up
8179861	SLC44A4|NEU1	solute carrier family 44, member 4 | sialidase 1 (lysosomal sialidase)	up
8178653	SLC44A4|NEU1	solute carrier family 44, member 4 | sialidase 1 (lysosomal sialidase)	up
8029086	CEACAM5	carcinoembryonic antigen-related cell adhesion molecule 5	up
8022674	CDH2	cadherin 2, type 1, N-cadherin (neuronal)	up
7919584	HIST2H2BF|HIST2H2BA	histone cluster 2, H2bf | histone cluster 2, H2ba	up
7905067	HIST2H4A|HIST2H4B	histone cluster 2, H4a | histone cluster 2, H4b	up
7919627	HIST2H4A|HIST2H4B	histone cluster 2, H4a | histone cluster 2, H4b	up
8176133	G6PD	glucose-6-phosphate dehydrogenase	up
8102787			up
7971015	SMAD9	SMAD family member 9	up
7919606	HIST2H2BF|HIST2H2BA|HIST2H2BE	histone cluster 2, H2bf | histone cluster 2, H2ba | histone cluster 2, H2be	up
8122099	ENPP1	ectonucleotide pyrophosphatase/phosphodiesterase 1	up
8141843	RASA4	RAS p21 protein activator 4	up
7926223	CAMK1D	calcium/calmodulin-dependent protein kinase ID	up
7910111	EPHX1	epoxide hydrolase 1, microsomal (xenobiotic)	up
8147461	SDC2	syndecan 2	up
7925918	AKR1C1	aldo-keto reductase family 1, member C1 (dihydrodiol dehydrogenase 1; 20-alpha (3-alpha)-hydroxysteroid dehydrogenase)	up
8127072	GSTA1	glutathione S-transferase alpha 1	up
8058091	SATB2	SATB homeobox 2	up
7968577	NBEA	neurobeachin	up
7973974	PAX9	paired box 9	up
7969438	LMO7	LIM domain 7	up
8093950	S100P	S100 calcium binding protein P	up
7970954	DCLK1	doublecortin-like kinase 1	up
7918847	SIKE1	suppressor of IKBKE 1	up
8030171	FTL	ferritin, light polypeptide	up
8007043	RAPGEFL1	Rap guanine nucleotide exchange factor (GEF)-like 1	up
8046833	FSIP2	fibrous sheath interacting protein 2	up
8146921	RDH10	retinol dehydrogenase 10 (all-trans)	up
8096682	ARHGEF38	Rho guanine nucleotide exchange factor (GEF) 38	up
8007071	CDC6	cell division cycle 6 homolog (S. cerevisiae)	up
8140840	STEAP4	STEAP family member 4	up
7932453	NEBL	nebulette	up
8142585	CADPS2	Cadependent secretion activator 2	up
8161945	RASEF	RAS and EF-hand domain containing	up
8014891	IKZF3	IKAROS family zinc finger 3 (Aiolos)	up
8020653	CABYR	calcium binding tyrosine-(Y)-phosphorylation regulated	up
7960362	LOC100128816	ACAH3104	up
8045257	POTEE|POTEF|POTEH|POTEG|POTEM	POTE ankyrin domain family, member E | POTE ankyrin domain family, member F | POTE ankyrin domain family, member H | POTE ankyrin domain family, member G | POTE ankyrin domain family, member M	up
7925904	AKR1E2	aldo-keto reductase family 1, member E2	up
8022803	FAM59A	family with sequence similarity 59, member A	up
7950307	UCP2	uncoupling protein 2 (mitochondrial, proton carrier)	up
7945169	TMEM45B	transmembrane protein 45B	up
7919637	HIST2H2BE	histone cluster 2, H2be	up
8055153	POTEF|POTEE|POTEG|POTEM|POTEH	POTE ankyrin domain family, member F | POTE ankyrin domain family, member E | POTE ankyrin domain family, member G | POTE ankyrin domain family, member M | POTE ankyrin domain family, member H	up
8143441	KIAA1147		up
8173812	HMGN5|SH3BGRL	high-mobility group nucleosome binding domain 5 | SH3 domain binding glutamic acid-rich protein like	up
7944164	TMPRSS4	transmembrane protease, serine 4	up
8111677	LIFR	leukemia inhibitory factor receptor alpha	up
7960529	SCNN1A	sodium channel, nonvoltage-gated 1 alpha	up
7965964	SLC41A2	solute carrier family 41, member 2	up
8021301	RAB27B		up
8122279	KIAA1244		up
8100310			up
8104746	NPR3	natriuretic peptide receptor C/guanylate cyclase C (atrionatriuretic peptide receptor C)	up
8148220	FER1L6	fer-1-like 6 (C. elegans)	up
7961026	OVOS|OVOS2	ovostatin | ovostatin 2	up
8080938	MITF	microphthalmia-associated transcription factor	up
7978407	PRKD1	protein kinase D1	up
7933872	EGR2	early growth response 2	up
8100231	TEC	tec protein tyrosine kinase	up
8100393	KDR	kinase insert domain receptor (a type III receptor tyrosine kinase)	up
8057677	SLC40A1	solute carrier family 40 (iron-regulated transporter), member 1	up
7949954			up
7969493	SCEL	sciellin	up
7932584	PRTFDC1	phosphoribosyl transferase domain containing 1	up
7973970	FLJ42220		up
8136248	MEST	mesoderm specific transcript homolog (mouse)	up
8023267	MYO5B	myosin VB	up
8046124	DHRS9	dehydrogenase/reductase (SDR family) member 9	up
7965979	ALDH1L2	aldehyde dehydrogenase 1 family, member L2	up
8012951	CDRT1|FBXW10	CMT1A duplicated region transcript 1 | F-box and WD repeat domain containing 10	up
8176174	MPP1	membrane protein, palmitoylated 1, 55kDa	up
8095680	IL8	interleukin 8	up
8092095	TNIK	TRAF2 and NCK interacting kinase	up
8101587	MAPK10	mitogen-activated protein kinase 10	up
8021368			up
8124492	HIST1H2BK	histone cluster 1, H2bk	up
8148059	DEPDC6	DEP domain containing 6	up
8055872	CACNB4	calcium channel, voltage-dependent, beta 4 subunit	up
8007058	WIPF2	WAS/WASL interacting protein family, member 2	up
8104035	SORBS2	sorbin and SH3 domain containing 2	up
8147796	RIMS2	regulating synaptic membrane exocytosis 2	up
8047910	PTH2R	parathyroid hormone 2 receptor	up
7983527	SEMA6D	sema domain, transmembrane domain (TM), and cytoplasmic domain, (semaphorin) 6D	up
8140709	KIAA1324L	KIAA1324-like	up
7964927	TSPAN8	tetraspanin 8	up
8123739	NRN1	neuritin 1	up
8007794	ARL17A|ARL17B|NBR2	ADP-ribosylation factor-like 17A | ADP-ribosylation factor-like 17B | neighbor of BRCA1 gene 2 (non-protein coding)	up
7973985	MIPOL1	mirror-image polydactyly 1	up
8081710	SIDT1	SID1 transmembrane family, member 1	up
7953873	OVOS|OVOS2	ovostatin | ovostatin 2	up
8108697	PCDHB5	protocadherin beta 5	up
7943349	ARHGAP42	Rho GTPase activating protein 42	up
7976642			up
8067305	SYCP2	synaptonemal complex protein 2	up
8020495	CABLES1	Cdk5 and Abl enzyme substrate 1	up
7908793	ELF3	E74-like factor 3 (ets domain transcription factor, epithelial-specific )	up
7917052	SLC44A5	solute carrier family 44, member 5	up
8063024			up
8110971	CMBL	carboxymethylenebutenolidase homolog (Pseudomonas)	up
8096425	FAM190A	family with sequence similarity 190, member A	up
8135275			up
8005957	SNORD4B	small nucleolar RNA, C/D box 4B	up
8146794	PREX2	phosphatidylinositol-3,4,5-trisphosphate-dependent Rac exchange factor 2	up
8128123	RRAGD	Ras-related GTP binding D	up
7904965	PDE4DIP	phosphodiesterase 4D interacting protein	up
8169603	LONRF3	LON peptidase N-terminal domain and ring finger 3	up
7951545	EXPH5	exophilin 5	up
8138202	ICA1	islet cell autoantigen 1, 69kDa	up
8000799	GDPD3	glycerophosphodiester phosphodiesterase domain containing 3	up
7938629	PDE3B	phosphodiesterase 3B, cGMP-inhibited	up
7975632	PTGR2	prostaglandin reductase 2	up
8134036	STEAP2	six transmembrane epithelial antigen of the prostate 2	up
7978692	SLC25A21	solute carrier family 25 (mitochondrial oxodicarboxylate carrier), member 21	up
8063444	TSHZ2	teashirt zinc finger homeobox 2	up
7910047	DNAH14	dynein, axonemal, heavy chain 14	up
7938231	PPFIBP2	PTPRF interacting protein, binding protein 2 (liprin beta 2)	up
8138466	MACC1	metastasis associated in colon cancer 1	up
7943369	TMEM133	transmembrane protein 133	up
8080511	CACNA1D	calcium channel, voltage-dependent, L type, alpha 1D subunit	up
8012931	CDRT1|FBXW10	CMT1A duplicated region transcript 1 | F-box and WD repeat domain containing 10	up
8099912	C4orf34	chromosome 4 open reading frame 34	up
7903765	GSTM1	glutathione S-transferase mu 1	up
8056102	CD302|LY75	CD302 molecule | lymphocyte antigen 75	up
8112672	ANKRD31	ankyrin repeat domain 31	up
8116818	BMP6	bone morphogenetic protein 6	up
8088866	CNTN3	contactin 3 (plasmacytoma associated)	up
8063761	CDH26	cadherin 26	up
8044700	DPP10	dipeptidyl-peptidase 10 (non-functional)	up
8097957	GUCY1A3	guanylate cyclase 1, soluble, alpha 3	up
8016300	ARL17A|ARL17B|NBR2|LOC100294341	ADP-ribosylation factor-like 17A | ADP-ribosylation factor-like 17B | neighbor of BRCA1 gene 2 (non-protein coding) | ADP-ribosylation factor-like protein 17-like	up
8143247	KIAA1549		up
8014248	SLFN13	schlafen family member 13	up
7972888	PCID2	PCI domain containing 2	up
7970831	UBL3	ubiquitin-like 3	up
8055143	LOC440905		up
8067055	ATP9A	ATPase, class II, type 9A	up
8104758	C5orf23	chromosome 5 open reading frame 23	up
7972021	TBC1D4	TBC1 domain family, member 4	up
8124448	HIST1H4H	histone cluster 1, H4h	up
7957386	ACSS3	acyl-CoA synthetase short-chain family member 3	up
8046003	GCA	grancalcin, EF-hand calcium binding protein	up
8046824	FSIP2	fibrous sheath interacting protein 2	up
7999588	PLA2G10	phospholipase A2, group X	up
8126820	GPR110	G protein-coupled receptor 110	up
8064302	PCMTD2	protein-L-isoaspartate (D-aspartate) O-methyltransferase domain containing 2	up
8045499	HNMT	histamine N-methyltransferase	up
7961546	EPS8	epidermal growth factor receptor pathway substrate 8	up
8078286	RARB|LOC100130354	retinoic acid receptor, beta | hypothetical protein LOC100130354	up
8096845	EGF	epidermal growth factor	up
7925250	GNG4	guanine nucleotide binding protein (G protein), gamma 4	up
7903414	AMY2A|AMY1A|AMY1B|AMY1C|AMY2B	amylase, alpha 2A (pancreatic) | amylase, alpha 1A (salivary) | amylase, alpha 1B (salivary) | amylase, alpha 1C (salivary) | amylase, alpha 2B (pancreatic)	up
7943158	SCARNA9	small Cajal body-specific RNA 9	up
8102249	AGXT2L1	alanine-glyoxylate aminotransferase 2-like 1	up
8016285	ARL17A|ARL17B|NBR2|LOC100294341|LOC646043	ADP-ribosylation factor-like 17A | ADP-ribosylation factor-like 17B | neighbor of BRCA1 gene 2 (non-protein coding) | ADP-ribosylation factor-like protein 17-like | nucleosome-remodeling factor subunit BPTF-like	up
7958174	TXNRD1	thioredoxin reductase 1	up
7971690			up
8111915	SEPP1	selenoprotein P, plasma, 1	up
8074845	ZNF280B	zinc finger protein 280B	up
8041508	QPCT	glutaminyl-peptide cyclotransferase	up
7925561	FAM36A|NCRNA00201	family with sequence similarity 36, member A | non-protein coding RNA 201	up
8020847	DTNA	dystrobrevin, alpha	up
8134030	STEAP1	six transmembrane epithelial antigen of the prostate 1	up
8041422	RASGRP3	RAS guanyl releasing protein 3 (calcium and DAG-regulated)	up
8065280	RALGAPA2	Ral GTPase activating protein, alpha subunit 2 (catalytic)	up
7974533	PELI2	pellino homolog 2 (Drosophila)	up
8083978	NAALADL2	N-acetylated alpha-linked acidic dipeptidase-like 2	up
8169235	FRMPD3	FERM and PDZ domain containing 3	up
8085716	SATB1	SATB homeobox 1	up
7908125	RGL1	ral guanine nucleotide dissociation stimulator-like 1	up
7954690			up
8044915			up
8156770	GALNT12	UDP-N-acetyl-alpha-D-galactosamine:polypeptide N-acetylgalactosaminyltransferase 12 (GalNAc-T12)	up
8113369	SLCO4C1	solute carrier organic anion transporter family, member 4C1	up
8144315	ARHGEF10	Rho guanine nucleotide exchange factor (GEF) 10	up
8111455	GUSBP1|GUSBL1|LOC653080	glucuronidase, beta pseudogene 1 | glucuronidase, beta-like 1	up
7943162	C11orf54	chromosome 11 open reading frame 54	up
7997680	KIAA0182		up
8164006			up
8077929			up
8044450	ZC3H6	zinc finger CCCH-type containing 6	up
8145793	SNORD13	small nucleolar RNA, C/D box 13	up
7970989	C13orf38|SOHLH2	chromosome 13 open reading frame 38 | spermatogenesis and oogenesis specific basic helix-loop-helix 2	up
8105995	LOC100170939|SMA4|LOC653080	glucuronidase, beta pseudogene	up
8147079	LRRCC1	leucine rich repeat and coiled-coil domain containing 1	up
8168412	NCRNA00183	non-protein coding RNA 183	up
7972548	GPR18	G protein-coupled receptor 18	up
8112558	GUSBL1|SMA5|LOC100170939|LOC653080	glucuronidase, beta-like 1 | glucuronidase, beta pseudogene	up
7991047	LOC100131860		up
7934898	ANKRD22	ankyrin repeat domain 22	up
7963534	KRT4	keratin 4	up
7997489			up
8002245			up
8177628	CCDC125	coiled-coil domain containing 125	up
7945321	GLB1L2	galactosidase, beta 1-like 2	up
8173310	OPHN1	oligophrenin 1	up
7969166	KCNRG|TRIM13	potassium channel regulator | tripartite motif-containing 13	up
7950671	GAB2	GRB2-associated binding protein 2	up
8163618	TNFSF15	tumor necrosis factor (ligand) superfamily, member 15	up
8016789	MBTD1	mbt domain containing 1	up
8100870	ADAMTS3	ADAM metallopeptidase with thrombospondin type 1 motif, 3	up
7978706	FOXA1	forkhead box A1	up
8136473	TRIM24	tripartite motif-containing 24	up
7961279	TAS2R14	taste receptor, type 2, member 14	up
8115397	C5orf4	chromosome 5 open reading frame 4	up
8096959	ANK2	ankyrin 2, neuronal	up
8138289	ETV1	ets variant 1	up
8066303	CHD6	chromodomain helicase DNA binding protein 6	up
7918759	BCAS2|DENND2C	breast carcinoma amplified sequence 2 | DENN/MADD domain containing 2C	up
8122202	MYB	v-myb myeloblastosis viral oncogene homolog (avian)	up
7918768	DENND2C	DENN/MADD domain containing 2C	up
8063000	WFDC2	WAP four-disulfide core domain 2	up
8134374			up
8074925	LOC91316	glucuronidase, beta/immunoglobulin lambda-like polypeptide 1 pseudogene	up
7971731	ATP7B	ATPase, Cu transporting, beta polypeptide	up
8091385	CP	ceruloplasmin (ferroxidase)	up
7977452	FLJ39632	hypothetical LOC642477	up
7953878	CLEC2D	C-type lectin domain family 2, member D	up
7903592	KIAA1324		up
7956826	TBC1D30	TBC1 domain family, member 30	up
8097794	PRSS48	protease, serine, 48	up
7924636	TMEM63A	transmembrane protein 63A	up
8005483	FBXW10|CDRT1	F-box and WD repeat domain containing 10 | CMT1A duplicated region transcript 1	up
7937612	MUC5B	mucin 5B, oligomeric mucus/gel-forming	up
8129071	FRK	fyn-related kinase	up
8022572	OSBPL1A	oxysterol binding protein-like 1A	up
8131263	SNORD13P2	small nucleolar RNA, C/D box 13 pseudogene 2	up
8112439	CCDC125	coiled-coil domain containing 125	up
8152506	SAMD12	sterile alpha motif domain containing 12	up
8074168	FLJ39632	hypothetical LOC642477	up
7918725	TRIM33	tripartite motif-containing 33	up
7959025	RNFT2	ring finger protein, transmembrane 2	up
8121405	FLJ37396		up
8136578			up
7974229	KLHDC2	kelch domain containing 2	up
8175696	GABRA3	gamma-aminobutyric acid (GABA) A receptor, alpha 3	up
7971671	GUCY1B2	guanylate cyclase 1, soluble, beta 2	up
8127854	ME1	malic enzyme 1, NADP()-dependent, cytosolic	up
8030362	SNORD33|RPL13A	small nucleolar RNA, C/D box 33 | ribosomal protein L13a	up
8078014	SLC6A6	solute carrier family 6 (neurotransmitter transporter, taurine), member 6	up
7960365	EFCAB4B	EF-hand calcium binding domain 4B	up
8148327			up
8161433			up
8019563	MGC70870	C-terminal binding protein 2 pseudogene	up
7909730	KCNK2	potassium channel, subfamily K, member 2	up
7901765	HOOK1	hook homolog 1 (Drosophila)	up
8170179	VGLL1	vestigial like 1 (Drosophila)	up
8113035			up
7979223	DDHD1	DDHD domain containing 1	up
8088602	MAGI1	membrane associated guanylate kinase, WW and PDZ domain containing 1	up
7972921			up
8137131			up
8124160			up
7993638	TMC5	transmembrane channel-like 5	up
8059642	SLC16A14	solute carrier family 16, member 14 (monocarboxylic acid transporter 14)	up
8103309			up
7956120	ERBB3	v-erb-b2 erythroblastic leukemia viral oncogene homolog 3 (avian)	up
8129876	PBOV1	prostate and breast cancer overexpressed 1	up
8016259	LRRC37A2|LRRC37A3	leucine rich repeat containing 37, member A2 | leucine rich repeat containing 37A | leucine rich repeat containing 37, member A3	up
8106354	IQGAP2	IQ motif containing GTPase activating protein 2	up
8096875	ENPEP	glutamyl aminopeptidase (aminopeptidase A)	up
8154135	SLC1A1	solute carrier family 1 (neuronal/epithelial high affinity glutamate transporter, system Xag), member 1	up
8152606	SNTB1	syntrophin, beta 1 (dystrophin-associated protein A1, 59kDa, basic component 1)	up
8094759	NSUN7	NOP2/Sun domain family, member 7	up
8067040	NFATC2	nuclear factor of activated T-cells, cytoplasmic, calcineurin-dependent 2	up
8098204	CPE	carboxypeptidase E	up
7971905	PCDH20	protocadherin 20	up
8150036	KIF13B	kinesin family member 13B	up
8148040	MAL2	mal, T-cell differentiation protein 2	up
8061035	MACROD2	MACRO domain containing 2	up
7969792			up
8085431	NUP210	nucleoporin 210kDa	up
7921916	RGS5	regulator of G-protein signaling 5	up
8016438	HOXB2	homeobox B2	up
7927606	PRKG1	protein kinase, cGMP-dependent, type I	up
8124562	ZNF323	zinc finger protein 323	up
8132387	POU6F2	POU class 6 homeobox 2	up
7925531	AKT3	v-akt murine thymoma viral oncogene homolog 3 (protein kinase B, gamma)	up
7923131	DENND1B	DENN/MADD domain containing 1B	up
8001748	SNORA50	small nucleolar RNA, H/ACA box 50	up
7946781	PLEKHA7	pleckstrin homology domain containing, family A member 7	up
8132531	SPDYE1|SPDYE5|SPDYE2|SPDYE7P	speedy homolog E1 (Xenopus laevis) | speedy homolog E5 (Xenopus laevis) | speedy homolog E2 (Xenopus laevis) | speedy homolog E7 (Xenopus laevis), pseudogene	up
8010426	RNF213	ring finger protein 213	up
7969677	MBNL2	muscleblind-like 2 (Drosophila)	up
7935169	CYP2C8|CYP2C19	cytochrome P450, family 2, subfamily C, polypeptide 8 | cytochrome P450, family 2, subfamily C, polypeptide 19	up
7974619			up
8064375	SRXN1	sulfiredoxin 1	up
8068697	MX2	myxovirus (influenza virus) resistance 2 (mouse)	up
7968417	FRY	furry homolog (Drosophila)	up
8035855	ZNF681	zinc finger protein 681	up
7923662	PIK3C2B	phosphoinositide-3-kinase, class 2, beta polypeptide	up
8040458	KCNS3	potassium voltage-gated channel, delayed-rectifier, subfamily S, member 3	up
8109629	FABP6	fatty acid binding protein 6, ileal	up
8122756	PLEKHG1	pleckstrin homology domain containing, family G (with RhoGef domain) member 1	up
7930398	MXI1	MAX interactor 1	up
8097841	TRIM2	tripartite motif-containing 2	up
8102232	LEF1	lymphoid enhancer-binding factor 1	up
8113039	MEF2C	myocyte enhancer factor 2C	up
8173059	WNK3	WNK lysine deficient protein kinase 3	up
8169352	NXT2	nuclear transport factor 2-like export factor 2	up
8135378	PRKAR2B	protein kinase, cAMP-dependent, regulatory, type II, beta	up
7933855	RTKN2	rhotekin 2	up
7947481	ELF5	E74-like factor 5 (ets domain transcription factor)	up
7980891	TC2N	tandem C2 domains, nuclear	up
7919326	ACP6	acid phosphatase 6, lysophosphatidic	up
8103951	ACSL1	acyl-CoA synthetase long-chain family member 1	up
8168179	DLG3	discs, large homolog 3 (Drosophila)	up
7953892	KLRF1	killer cell lectin-like receptor subfamily F, member 1	up
7909494	SYT14	synaptotagmin XIV	up
8143663	EZH2	enhancer of zeste homolog 2 (Drosophila)	up
8135544	FOXP2	forkhead box P2	up
8138145	MGC72080		up
8142981	PODXL	podocalyxin-like	up
8035980	RHPN2	rhophilin, Rho GTPase binding protein 2	up
8059770	TIGD1	tigger transposable element derived 1	up
7923440			up
7938683	OR7E14P	olfactory receptor, family 7, subfamily E, member 14 pseudogene	up
8138689	SKAP2	src kinase associated phosphoprotein 2	up
7971163			up
8058837	PECR	peroxisomal trans-2-enoyl-CoA reductase	up
8168691	DIAPH2	diaphanous homolog 2 (Drosophila)	up
8040190	GRHL1	grainyhead-like 1 (Drosophila)	up
8134318	CASD1	CAS1 domain containing 1	up
8171029	F8A1|F8A2|F8A3	coagulation factor VIII-associated (intronic transcript) 1 | coagulation factor VIII-associated (intronic transcript) 2 | coagulation factor VIII-associated (intronic transcript) 3	up
8170998	F8A1|F8A2|F8A3	coagulation factor VIII-associated (intronic transcript) 1 | coagulation factor VIII-associated (intronic transcript) 2 | coagulation factor VIII-associated (intronic transcript) 3	up
8139680	COBL	cordon-bleu homolog (mouse)	up
7911155	SCCPDH	saccharopine dehydrogenase (putative)	up
7971615	EBPL	emopamil binding protein-like	up
7960370	EFCAB4B	EF-hand calcium binding domain 4B	up
8043835	C2orf15|MRPL30	chromosome 2 open reading frame 15 | mitochondrial ribosomal protein L30	up
8108447	CXXC5	CXXC finger protein 5	up
7961540	RERG	RAS-like, estrogen-regulated, growth inhibitor	up
8044391	MERTK	c-mer proto-oncogene tyrosine kinase	up
8016546	ZNF652	zinc finger protein 652	up
8142343			up
7978666	MBIP	MAP3K12 binding inhibitory protein 1	up
8116874	SYCP2L|TMEM14B	synaptonemal complex protein 2-like | transmembrane protein 14B	up
8140915	PEX1	peroxisomal biogenesis factor 1	up
8072926	H1F0	H1 histone family, member 0	up
8143661			up
8176245	F8A1|F8A2|F8A3	coagulation factor VIII-associated (intronic transcript) 1 | coagulation factor VIII-associated (intronic transcript) 2 | coagulation factor VIII-associated (intronic transcript) 3	up
8037197	CXCL17	chemokine (C-X-C motif) ligand 17	up
7917322	SYDE2	synapse defective 1, Rho GTPase, homolog 2 (C. elegans)	up
7977456	POTEG|POTEM|POTEH	POTE ankyrin domain family, member G | POTE ankyrin domain family, member M | POTE ankyrin domain family, member H	up
7968787	MGC72080|OR7E37P	MGC72080 pseudogene | olfactory receptor, family 7, subfamily E, member 37 pseudogene	up
8031097	NDUFA3	NADH dehydrogenase (ubiquinone) 1 alpha subcomplex, 3, 9kDa	up
7971241	MGC72080|OR7E37P	MGC72080 pseudogene | olfactory receptor, family 7, subfamily E, member 37 pseudogene	up
8029615			up
8120249	RN7SK	RNA, 7SK small nuclear	up
8105144			up
8045887	MGC72080		up
8058670	IKZF2	IKAROS family zinc finger 2 (Helios)	up
7911136			up
8099967	RBM47	RNA binding motif protein 47	up
7988970	KIAA1370		up
8157246	KIAA1958		up
7905406	CGN	cingulin	up
8007069	RNY4P8	RNA, Ro-associated Y4 pseudogene 8	up
8010454	RNF213	ring finger protein 213	up
7925257	LYST	lysosomal trafficking regulator	up
7947147	SVIP	small VCP/p97-interacting protein	up
8101304	RASGEF1B	RasGEF domain family, member 1B	up
8060977	C20orf94	chromosome 20 open reading frame 94	up
7972579	TMTC4	transmembrane and tetratricopeptide repeat containing 4	up
8102532	PDE5A	phosphodiesterase 5A, cGMP-specific	up
7899534	EPB41	erythrocyte membrane protein band 4.1 (elliptocytosis 1, RH-linked)	up
7917347	DDAH1	dimethylarginine dimethylaminohydrolase 1	up
8147503	LAPTM4B	lysosomal protein transmembrane 4 beta	up
8150225	RAB11FIP1	RAB11 family interacting protein 1 (class I)	up
7905283	ANXA9|FAM63A	annexin A9 | family with sequence similarity 63, member A	up
7945873	MGC72080		up
7936463	ABLIM1	actin binding LIM protein 1	up
8171024			up
8175558	SPANXE|SPANXD	SPANX family, member E | SPANX family, member D	up
8136516	UBN2	ubinuclein 2	up
8066258	SNORA71A	small nucleolar RNA, H/ACA box 71A	up
7924388	BPNT1	3'(2'), 5'-bisphosphate nucleotidase 1	up
7961891	BHLHE41	basic helix-loop-helix family, member e41	up
8048926	SP140L	SP140 nuclear body protein-like	up
8046186	KLHL23|PHOSPHO2	kelch-like 23 (Drosophila) | phosphatase, orphan 2	up
8129231	FAM184A	family with sequence similarity 184, member A	up
8055222	POTEE|POTEF|POTEH|POTEM|POTEG|POTEB	POTE ankyrin domain family, member E | POTE ankyrin domain family, member F | POTE ankyrin domain family, member H | POTE ankyrin domain family, member M | POTE ankyrin domain family, member G | POTE ankyrin domain family, member B	up
8136293	EXOC4	exocyst complex component 4	up
8007850	LRRC37A2|LRRC37A3|LRRC37A4	leucine rich repeat containing 37, member A2 | leucine rich repeat containing 37A | leucine rich repeat containing 37, member A3 | leucine rich repeat containing 37, member A4 (pseudogene)	up
8121838	TPD52L1	tumor protein D52-like 1	up
7925672	ZNF670|ZNF695	zinc finger protein 670 | zinc finger protein 695	up
7961767	KIAA0528		up
8088458	FHIT	fragile histidine triad gene	up
8168316	OGT	O-linked N-acetylglucosamine (GlcNAc) transferase (UDP-N-acetylglucosamine:polypeptide-N-acetylglucosaminyl transferase)	up
8007867	LRRC37A2|LRRC37A3|LRRC37A4	leucine rich repeat containing 37, member A2 | leucine rich repeat containing 37A | leucine rich repeat containing 37, member A3 | leucine rich repeat containing 37, member A4 (pseudogene)	up
8129937	CITED2	Cbp/p300-interacting transactivator, with Glu/Asp-rich carboxy-terminal domain, 2	up
7920839	RIT1	Ras-like without CAAX 1	up
8047784	ZDBF2	zinc finger, DBF-type containing 2	up
8082248	MGC72080		up
8092328	MCCC1	methylcrotonoyl-CoA carboxylase 1 (alpha)	up
7967900	ZMYM2	zinc finger, MYM-type 2	up
7961626	SLCO1A2	solute carrier organic anion transporter family, member 1A2	up
8137225	REPIN1	replication initiator 1	up
7968242	GTF3A	general transcription factor IIIA	up
8140424	SPDYE1|SPDYE7P|SPDYE5	speedy homolog E1 (Xenopus laevis) | speedy homolog E7 (Xenopus laevis), pseudogene | speedy homolog E5 (Xenopus laevis)	up
7971222	MTRF1	mitochondrial translational release factor 1	up
8168472	ATP7A	ATPase, Cu transporting, alpha polypeptide	up
8124469	SMA5|GUSBP3|SMA4|LOC653080|LOC100049076|GUSBL1	glucuronidase, beta pseudogene | glucuronidase, beta pseudogene 3 | glucuronidase, beta-like 1	up
7939642	CREB3L1	cAMP responsive element binding protein 3-like 1	up
8042574	MGC72080		up
7951535	KDELC2	KDEL (Lys-Asp-Glu-Leu) containing 2	up
7923635	PLEKHA6	pleckstrin homology domain containing, family A member 6	up
8133809	RSBN1L	round spermatid basic protein 1-like	up
7954029	CDKN1B	cyclin-dependent kinase inhibitor 1B (p27, Kip1)	up
7961024			up
8169740	H3F3A|LOC440926	H3 histone, family 3A | H3 histone, family 3A pseudogene	up
7978801	MDGA2	MAM domain containing glycosylphosphatidylinositol anchor 2	up
8143733	ZNF767	zinc finger family member 767	up
8075182	XBP1	X-box binding protein 1	up
8017688	LRRC37A3|LRRC37A2|LRRC37A4	leucine rich repeat containing 37, member A3 | leucine rich repeat containing 37, member A2 | leucine rich repeat containing 37A | leucine rich repeat containing 37, member A4 (pseudogene)	up
7904907	BCL9	B-cell CLL/lymphoma 9	up
8054135	MGAT4A	mannosyl (alpha-1,3-)-glycoprotein beta-1,4-N-acetylglucosaminyltransferase, isozyme A	up
7961829	BCAT1	branched chain amino-acid transaminase 1, cytosolic	up
8101904	ADH7	alcohol dehydrogenase 7 (class IV), mu or sigma polypeptide	up
8133360	CLDN4	claudin 4	up
7972723	ARGLU1	arginine and glutamate rich 1	up
8170390	IDS	iduronate 2-sulfatase	up
7918134	AMY1A|AMY1B|AMY1C|AMY2A|AMY2B	amylase, alpha 1A (salivary) | amylase, alpha 1B (salivary) | amylase, alpha 1C (salivary) | amylase, alpha 2A (pancreatic) | amylase, alpha 2B (pancreatic)	up
7903425	AMY1A|AMY1B|AMY1C|AMY2A|AMY2B	amylase, alpha 1A (salivary) | amylase, alpha 1B (salivary) | amylase, alpha 1C (salivary) | amylase, alpha 2A (pancreatic) | amylase, alpha 2B (pancreatic)	up
8137474	ACTR3B	ARP3 actin-related protein 3 homolog B (yeast)	up
7903440	AMY1A|AMY1B|AMY1C|AMY2A|AMY2B	amylase, alpha 1A (salivary) | amylase, alpha 1B (salivary) | amylase, alpha 1C (salivary) | amylase, alpha 2A (pancreatic) | amylase, alpha 2B (pancreatic)	up
7952641	ARHGAP32	Rho GTPase activating protein 32	up
7950906	CTSC	cathepsin C	up
8055711	NEB	nebulin	up
7958200	EID3	EP300 interacting inhibitor of differentiation 3	up
8108683	PCDHB2	protocadherin beta 2	up
8112841	HOMER1	homer homolog 1 (Drosophila)	up
8041853	EPCAM	epithelial cell adhesion molecule	up
8156319	MGC72080		up
8111812			up
7912537	DHRS3	dehydrogenase/reductase (SDR family) member 3	up
8078386	GPD1L	glycerol-3-phosphate dehydrogenase 1-like	up
8146579	CHD7	chromodomain helicase DNA binding protein 7	up
7940191	STX3	syntaxin 3	up
8138151	MGC72080		up
8047709	PARD3B	par-3 partitioning defective 3 homolog B (C. elegans)	up
7908330	C1orf27	chromosome 1 open reading frame 27	up
8138504	RAPGEF5	Rap guanine nucleotide exchange factor (GEF) 5	up
8140454	SPDYE1|SPDYE7P|SPDYE5	speedy homolog E1 (Xenopus laevis) | speedy homolog E7 (Xenopus laevis), pseudogene | speedy homolog E5 (Xenopus laevis)	up
8167930	FAAH2	fatty acid amide hydrolase 2	up
7977507	RPPH1	ribonuclease P RNA component H1	up
7928046	TSPAN15	tetraspanin 15	up
7950796	CREBZF	CREB/ATF bZIP transcription factor	up
8175543	SPANXE|SPANXC|SPANXA1|SPANXA2|SPANXD	SPANX family, member E | SPANX family, member C | sperm protein associated with the nucleus, X-linked, family member A1 | SPANX family, member A2 | SPANX family, member D	up
8141380	ZNF3|ZSCAN21	zinc finger protein 3 | zinc finger and SCAN domain containing 21	up
8058498	FZD5	frizzled homolog 5 (Drosophila)	up
8170249	SPANXA2|SPANXA1|SPANXC|SPANXD|SPANXE	SPANX family, member A2 | sperm protein associated with the nucleus, X-linked, family member A1 | SPANX family, member C | SPANX family, member D | SPANX family, member E	up
7971757	NEK5	NIMA (never in mitosis gene a)-related kinase 5	up
8088192	ERC2	ELKS/RAB6-interacting/CAST family member 2	up
8141872	NAPEPLD	N-acyl phosphatidylethanolamine phospholipase D	up
8100026	ATP8A1	ATPase, aminophospholipid transporter (APLT), class I, type 8A, member 1	up
7951036	SNORD5|TAF1D	small nucleolar RNA, C/D box 5 | TATA box binding protein (TBP)-associated factor, RNA polymerase I, D, 41kDa	up
7947184			up
7919314	FMO5	flavin containing monooxygenase 5	up
8173217	ARHGEF9	Cdc42 guanine nucleotide exchange factor (GEF) 9	up
8175550	SPANXA2|SPANXA1|SPANXC|SPANXD|SPANXE	SPANX family, member A2 | sperm protein associated with the nucleus, X-linked, family member A1 | SPANX family, member C | SPANX family, member D | SPANX family, member E	up
8151709			up
8177669	SMA5|GUSBP3|LOC100049076|SMA4	glucuronidase, beta pseudogene | glucuronidase, beta pseudogene 3	up
8173181	SPIN3	spindlin family, member 3	up
8133089	ZNF92	zinc finger protein 92	up
7969640	CLDN10|DZIP1	claudin 10 | DAZ interacting protein 1	up
7954631	FAR2	fatty acyl CoA reductase 2	up
7964868			up
8057394	SESTD1	SEC14 and spectrin domains 1	up
8169947	OR13H1	olfactory receptor, family 13, subfamily H, member 1	up
8144082	C7orf13	chromosome 7 open reading frame 13	up
7974621	ARID4A	AT rich interactive domain 4A (RBP1-like)	up
8135211	FAM185A	family with sequence similarity 185, member A	up
8150112	GSR	glutathione reductase	up
7954481	SSPN	sarcospan (Kras oncogene-associated gene)	up
8175269	FAM122B	family with sequence similarity 122B	up
8051785	KCNG3	potassium voltage-gated channel, subfamily G, member 3	up
7923141	DENND1B	DENN/MADD domain containing 1B	up
7991214			up
7974461	LGALS3	lectin, galactoside-binding, soluble, 3	up
7979158	TXNDC16	thioredoxin domain containing 16	up
8002692	ZFHX3	zinc finger homeobox 3	up
7954602			up
7963427	KRT5	keratin 5	down
7963421	KRT6A	keratin 6A	down
8054712	IL1A	interleukin 1, alpha	down
8105302	FST	follistatin	down
8046380	ITGA6	integrin, alpha 6	down
8150698	SNAI2	snail homolog 2 (Drosophila)	down
8084766	TP63	tumor protein p63	down
7920285	S100A2	S100 calcium binding protein A2	down
7927631	DKK1	dickkopf homolog 1 (Xenopus laevis)	down
7982597	THBS1	thrombospondin 1	down
7933312	ANXA8L1|ANXA8L2	annexin A8-like 1 | annexin A8 | annexin A8-like 2	down
8167965	MSN	moesin	down
7963410	KRT6C|KRT6B|KRT6A	keratin 6C | keratin 6B | keratin 6A	down
7951271	MMP1	matrix metallopeptidase 1 (interstitial collagenase)	down
8054722	IL1B	interleukin 1, beta	down
8099467	FGFBP1	fibroblast growth factor binding protein 1	down
8082058	CSTA	cystatin A (stefin A)	down
8141016	TFPI2	tissue factor pathway inhibitor 2	down
8114572	HBEGF	heparin-binding EGF-like growth factor	down
8022692	DSC3	desmocollin 3	down
7926368	VIM	vimentin	down
8020762	DSG3	desmoglein 3	down
8021635	SERPINB2	serpin peptidase inhibitor, clade B (ovalbumin), member 2	down
7920244	S100A8	S100 calcium binding protein A8	down
7902702	CLCA2	chloride channel accessory 2	down
8015016	TNS4	tensin 4	down
7917875	F3	coagulation factor III (thromboplastin, tissue factor)	down
8095744	AREG	amphiregulin	down
7996819	CDH3	cadherin 3, type 1, P-cadherin (placental)	down
7917885	CNN3	calponin 3, acidic	down
8095728	EREG	epiregulin	down
8115327	SPARC	secreted protein, acidic, cysteine-rich (osteonectin)	down
8015366	KRT14	keratin 14	down
8176624	DDX3Y	DEAD (Asp-Glu-Ala-Asp) box polypeptide 3, Y-linked	down
7991080	BNC1	basonuclin 1	down
7962000	PTHLH	parathyroid hormone-like hormone	down
7953200	CCND2	cyclin D2	down
7997504	CDH13	cadherin 13, H-cadherin (heart)	down
8176375	RPS4Y1	ribosomal protein S4, Y-linked 1	down
8145766	NRG1|LOC100507358	neuregulin 1 | hypothetical protein LOC100507358	down
7983512	SQRDL	sulfide quinone reductase-like (yeast)	down
8068583	KCNJ15	potassium inwardly-rectifying channel, subfamily J, member 15	down
7906400	IFI16	interferon, gamma-inducible protein 16	down
8040430	VSNL1	visinin-like 1	down
7970441	GJB2	gap junction protein, beta 2, 26kDa	down
8095736	AREG	amphiregulin	down
8069676	ADAMTS1	ADAM metallopeptidase with thrombospondin type 1 motif, 1	down
8120335	FAM83B	family with sequence similarity 83, member B	down
8121588	DSE	dermatan sulfate epimerase	down
7952490	FEZ1	fasciculation and elongation protein zeta 1 (zygin I)	down
8084794	IL1RAP	interleukin 1 receptor accessory protein	down
7963406	KRT6B	keratin 6B	down
8081590	PHLDB2	pleckstrin homology-like domain, family B, member 2	down
8124380	HIST1H1A	histone cluster 1, H1a	down
8091515	GPR87	G protein-coupled receptor 87	down
7908072	LAMC2	laminin, gamma 2	down
8162531			down
8033257	C3	complement component 3	down
7970844	KATNAL1	katanin p60 subunit A-like 1	down
7957260	GLIPR1|KRR1	GLI pathogenesis-related 1 | KRR1, small subunit (SSU) processome component, homolog (yeast)	down
8113800	FBN2	fibrillin 2	down
7948332	LPXN	leupaxin	down
8096050	FGF5	fibroblast growth factor 5	down
8059854	ARL4C	ADP-ribosylation factor-like 4C	down
7938758	SAA1	serum amyloid A1	down
8109344	GM2A	GM2 ganglioside activator	down
8140668	SEMA3A	sema domain, immunoglobulin domain (Ig), short basic domain, secreted, (semaphorin) 3A	down
8089835	FSTL1|MIR198	follistatin-like 1 | microRNA 198	down
8020110	RAB31		down
8109333	GPX3	glutathione peroxidase 3 (plasma)	down
8127563	COL12A1	collagen, type XII, alpha 1	down
8135594	CAV1	caveolin 1, caveolae protein, 22kDa	down
8103822	VEGFC	vascular endothelial growth factor C	down
7939341	CD44		down
8100664	TMPRSS11D	transmembrane protease, serine 11D	down
7976073	FLRT2	fibronectin leucine rich transmembrane protein 2	down
7917276	LPAR3	lysophosphatidic acid receptor 3	down
8139207	INHBA	inhibin, beta A	down
7899615	SERINC2	serine incorporator 2	down
8075910	RAC2	ras-related C3 botulinum toxin substrate 2 (rho family, small GTP binding protein Rac2)	down
7920291	S100A16	S100 calcium binding protein A16	down
7927367	ANXA8|ANXA8L1|ANXA8L2	annexin A8 | annexin A8-like 1 | annexin A8-like 2	down
7961532	ARHGDIB	Rho GDP dissociation inhibitor (GDI) beta	down
7943263	AMOTL1	angiomotin like 1	down
8075635	TIMP3	TIMP metallopeptidase inhibitor 3	down
8135069	SERPINE1	serpin peptidase inhibitor, clade E (nexin, plasminogen activator inhibitor type 1), member 1	down
8072876	LGALS1	lectin, galactoside-binding, soluble, 1	down
7957298	NAV3	neuron navigator 3	down
8089467	ZBED2	zinc finger, BED-type containing 2	down
7995797	MT1E	metallothionein 1E	down
8092169	TNFSF10	tumor necrosis factor (ligand) superfamily, member 10	down
8015387	KRT17	keratin 17	down
7920297	S100A14	S100 calcium binding protein A14	down
7973336	MMP14	matrix metallopeptidase 14 (membrane-inserted)	down
7988921	MYO5A	myosin VA (heavy chain 12, myoxin)	down
8050007	PXDN	peroxidasin homolog (Drosophila)	down
8047763			down
8089082	DCBLD2	discoidin, CUB and LCCL domain containing 2	down
8100541	IGFBP7	insulin-like growth factor binding protein 7	down
7952988	ERC1	ELKS/RAB6-interacting/CAST family member 1	down
8163637	TNC	tenascin C	down
8001800	CDH11	cadherin 11, type 2, OB-cadherin (osteoblast)	down
7906307	KIRREL	kin of IRRE like (Drosophila)	down
7965040	PHLDA1	pleckstrin homology-like domain, family A, member 1	down
8152764	MTSS1	metastasis suppressor 1	down
7927307	ANXA8L2|ANXA8L1	annexin A8-like 2 | annexin A8 | annexin A8-like 1	down
7995783	MT2A	metallothionein 2A	down
8082916	IL20RB	interleukin 20 receptor beta	down
8154233	CD274		down
7995793	MT1L	metallothionein 1L (gene/pseudogene)	down
7995838	MT1X	metallothionein 1X	down
8066822	SULF2	sulfatase 2	down
8172043	SRPX	sushi-repeat-containing protein, X-linked	down
8176578	USP9Y	ubiquitin specific peptidase 9, Y-linked	down
8095362	MT2A	metallothionein 2A	down
7986446	ALDH1A3	aldehyde dehydrogenase 1 family, member A3	down
7999387	EMP2	epithelial membrane protein 2	down
7899265	SFN	stratifin	down
7902874	LRRC8C	leucine rich repeat containing 8 family, member C	down
8095376	MT2A	metallothionein 2A	down
8163257	LPAR1	lysophosphatidic acid receptor 1	down
8008237	ITGA3	integrin, alpha 3 (antigen CD49C, alpha 3 subunit of VLA-3 receptor)	down
7908694	NAV1	neuron navigator 1	down
8009951	ITGB4	integrin, beta 4	down
7979824	ACTN1	actinin, alpha 1	down
7905553	SPRR1B	small proline-rich protein 1B	down
8020973	FHOD3	formin homology 2 domain containing 3	down
7938485	MICAL2	microtubule associated monoxygenase, calponin and LIM domain containing 2	down
8088745	FRMD4B	FERM domain containing 4B	down
7979085	PYGL	phosphorylase, glycogen, liver	down
8092251	GNB4	guanine nucleotide binding protein (G protein), beta polypeptide 4	down
8157605			down
7956878	IRAK3	interleukin-1 receptor-associated kinase 3	down
8145736	NRG1	neuregulin 1	down
8100977	CXCL5	chemokine (C-X-C motif) ligand 5	down
7929078	KIF20B	kinesin family member 20B	down
7929032	FAS	Fas (TNF receptor superfamily, member 6)	down
8132860	EGFR	epidermal growth factor receptor	down
7944722	UBASH3B	ubiquitin associated and SH3 domain containing B	down
8156060	TLE4	transducin-like enhancer of split 4 (E(sp1) homolog, Drosophila)	down
7938519	MICALCL	MICAL C-terminal like	down
8105267	ITGA2	integrin, alpha 2 (CD49B, alpha 2 subunit of VLA-2 receptor)	down
8103226	TMEM154	transmembrane protein 154	down
8083569	TIPARP	TCDD-inducible poly(ADP-ribose) polymerase	down
8131339	FSCN1	fascin homolog 1, actin-bundling protein (Strongylocentrotus purpuratus)	down
8096602	DAPP1	dual adaptor of phosphotyrosine and 3-phosphoinositides	down
8131666	ITGB8	integrin, beta 8	down
8101260	ANTXR2	anthrax toxin receptor 2	down
7974316	FRMD6	FERM domain containing 6	down
8113551	MCC	mutated in colorectal cancers	down
8078350	TGFBR2	transforming growth factor, beta receptor II (70/80kDa)	down
7971150	LHFP	lipoma HMGIC fusion partner	down
7988426	SLC30A4	solute carrier family 30 (zinc transporter), member 4	down
8085393	TMEM40	transmembrane protein 40	down
7979710	PLEK2	pleckstrin 2	down
8035838	ZNF724P	zinc finger protein 724, pseudogene	down
8113981	P4HA2	prolyl 4-hydroxylase, alpha polypeptide II	down
7928429	PLAU	plasminogen activator, urokinase	down
7963786	ITGA5	integrin, alpha 5 (fibronectin receptor, alpha polypeptide)	down
7947425	CD59		down
8147132	CA2	carbonic anhydrase II	down
8089299	CD47		down
8094911	ATP10D	ATPase, class V, type 10D	down
8088680	C3orf64	chromosome 3 open reading frame 64	down
7922976	PTGS2	prostaglandin-endoperoxide synthase 2 (prostaglandin G/H synthase and cyclooxygenase)	down
7899921	GJB5	gap junction protein, beta 5, 31.1kDa	down
7952601	ETS1	v-ets erythroblastosis virus E26 oncogene homolog 1 (avian)	down
8023043	PSTPIP2	proline-serine-threonine phosphatase interacting protein 2	down
7917516	GBP1|GBP3	guanylate binding protein 1, interferon-inducible, 67kDa | guanylate binding protein 3	down
8005449	KRT17	keratin 17	down
7917503	GBP3	guanylate binding protein 3	down
7937772	IGF2|INS-IGF2	insulin-like growth factor 2 (somatomedin A) | INS-IGF2 readthrough transcript	down
8121277	AIM1	absent in melanoma 1	down
8058477	KLF7	Kruppel-like factor 7 (ubiquitous)	down
8024572	GNA15	guanine nucleotide binding protein (G protein), alpha 15 (Gq class)	down
8013042	KRT17	keratin 17	down
8021653	SERPINB8	serpin peptidase inhibitor, clade B (ovalbumin), member 8	down
7969861	ITGBL1	integrin, beta-like 1 (with EGF-like repeat domains)	down
8092970	APOD	apolipoprotein D	down
8137670	PDGFA|LOC100132080	platelet-derived growth factor alpha polypeptide | hypothetical LOC100132080	down
8100994	CXCL2	chemokine (C-X-C motif) ligand 2	down
8041383	LTBP1	latent transforming growth factor beta binding protein 1	down
7939365	FJX1	four jointed box 1 (Drosophila)	down
8086517	CDCP1	CUB domain containing protein 1	down
8132503	STK17A	serine/threonine kinase 17a	down
7951259	MMP10	matrix metallopeptidase 10 (stromelysin 2)	down
8027260	ZNF486	zinc finger protein 486	down
8138553	FAM126A	family with sequence similarity 126, member A	down
7957665	ELK3		down
8127051	TRAM2	translocation associated membrane protein 2	down
8174474	ACSL4	acyl-CoA synthetase long-chain family member 4	down
7945132	FLI1|EWSR1	Friend leukemia virus integration 1 | Ewing sarcoma breakpoint region 1	down
7965335	DUSP6	dual specificity phosphatase 6	down
8163896	STOM	stomatin	down
7962183	AK4	adenylate kinase 4	down
7965681	IKBIP	IKBKB interacting protein	down
7908409	RGS2	regulator of G-protein signaling 2, 24kDa	down
8091422	WWTR1	WW domain containing transcription regulator 1	down
8101762	SNCA	synuclein, alpha (non A4 component of amyloid precursor)	down
7976451	PPP4R4	protein phosphatase 4, regulatory subunit 4	down
7924029	LAMB3	laminin, beta 3	down
8003667	SERPINF1	serpin peptidase inhibitor, clade F (alpha-2 antiplasmin, pigment epithelium derived factor), member 1	down
7952341	ASAM	adipocyte-specific adhesion molecule	down
7945245	NTM	neurotrimin	down
8166925	MAOA	monoamine oxidase A	down
8165794	CD99		down
7916862	WLS	wntless homolog (Drosophila)	down
8176360	CD99		down
8064978	JAG1	jagged 1	down
7920600	SHC1	SHC (Src homology 2 domain containing) transforming protein 1	down
8172708	NUDT11	nudix (nucleoside diphosphate linked moiety X)-type motif 11	down
8172270			down
7918275	WDR47	WD repeat domain 47	down
7902565	LPHN2	latrophilin 2	down
7927799	REEP3	receptor accessory protein 3	down
8111772	DAB2	disabled homolog 2, mitogen-responsive phosphoprotein (Drosophila)	down
7924058	IRF6	interferon regulatory factor 6	down
8083887	CLDN11	claudin 11	down
7913558	LUZP1	leucine zipper protein 1	down
8109563	NIPAL4	NIPA-like domain containing 4	down
8031646	LOC100128252|LOC100288114	hypothetical LOC100128252 | hypothetical LOC100288114	down
8178435	IER3	immediate early response 3	down
7902687	CYR61	cysteine-rich, angiogenic inducer, 61	down
7989094	NEDD4	neural precursor cell expressed, developmentally down-regulated 4	down
8080714	FLNB	filamin B, beta	down
8056184	ITGB6	integrin, beta 6	down
7963187	LIMA1	LIM domain and actin binding 1	down
8167287	PORCN	porcupine homolog (Drosophila)	down
8064904	FERMT1	fermitin family member 1	down
8092177	NCEH1	neutral cholesterol ester hydrolase 1	down
8059376	SERPINE2	serpin peptidase inhibitor, clade E (nexin, plasminogen activator inhibitor type 1), member 2	down
7967685	STX2	syntaxin 2	down
8168424	SLC16A2	solute carrier family 16, member 2 (monocarboxylic acid transporter 8)	down
7925525	CEP170	centrosomal protein 170kDa	down
8122265	TNFAIP3	tumor necrosis factor, alpha-induced protein 3	down
8171802	ACOT9	acyl-CoA thioesterase 9	down
7990839	STARD5|IL16	StAR-related lipid transfer (START) domain containing 5 | interleukin 16 (lymphocyte chemoattractant factor)	down
8034342	ZNF625|ZNF20	zinc finger protein 625 | zinc finger protein 20	down
8135774	PTPRZ1	protein tyrosine phosphatase, receptor-type, Z polypeptide 1	down
7958158	HCFC2	host cell factor C2	down
8124088	KIF13A	kinesin family member 13A	down
7924207	PTPN14	protein tyrosine phosphatase, non-receptor type 14	down
7956046	DGKA	diacylglycerol kinase, alpha 80kDa	down
8123864	TFAP2A	transcription factor AP-2 alpha (activating enhancer binding protein 2 alpha)	down
8109194	SLC26A2	solute carrier family 26 (sulfate transporter), member 2	down
8160521	MOBKL2B	MOB1, Mps One Binder kinase activator-like 2B (yeast)	down
7986214	SLCO3A1	solute carrier organic anion transporter family, member 3A1	down
8018761	ST6GALNAC2	ST6 (alpha-N-acetyl-neuraminyl-2,3-beta-galactosyl-1,3)-N-acetylgalactosaminide alpha-2,6-sialyltransferase 2	down
8097692	EDNRA	endothelin receptor type A	down
8051322	XDH	xanthine dehydrogenase	down
8081620	TAGLN3	transgelin 3	down
8115302	FAT2	FAT tumor suppressor homolog 2 (Drosophila)	down
7956867	HMGA2	high mobility group AT-hook 2	down
7952290	TRIM29	tripartite motif-containing 29	down
8162624	C9orf21	chromosome 9 open reading frame 21	down
8077458	EDEM1	ER degradation enhancer, mannosidase alpha-like 1	down
8021584	SERPINB5	serpin peptidase inhibitor, clade B (ovalbumin), member 5	down
8087833	DUSP7	dual specificity phosphatase 7	down
8017651	SMURF2	SMAD specific E3 ubiquitin protein ligase 2	down
7903227	PALMD	palmdelphin	down
8031632	ZNF542	zinc finger protein 542	down
8179704	IER3	immediate early response 3	down
8132347	GPR141	G protein-coupled receptor 141	down
8107208	FER	fer (fps/fes related) tyrosine kinase	down
8109752	ODZ2	odz, odd Oz/ten-m homolog 2 (Drosophila)	down
8154635	MTAP|CDKN2B-AS	methylthioadenosine phosphorylase | CDKN2B antisense RNA (non-protein coding)	down
8080810	PTPRG	protein tyrosine phosphatase, receptor type, G	down
8077817	SLC6A11	solute carrier family 6 (neurotransmitter transporter, GABA), member 11	down
8124848	IER3	immediate early response 3	down
8152491	EXT1	exostosin 1	down
7917850	ARHGAP29	Rho GTPase activating protein 29	down
7957861	ANO4	anoctamin 4	down
7930894	GRK5	G protein-coupled receptor kinase 5	down
8116651			down
7950899	RAB38		down
8047738	NRP2	neuropilin 2	down
8083136	ATP1B3	ATPase, Naﲯ transporting, beta 3 polypeptide	down
7943218	PANX1	pannexin 1	down
8078971	ENTPD3	ectonucleoside triphosphate diphosphohydrolase 3	down
7936871	OAT	ornithine aminotransferase	down
8083092	ZBTB38	zinc finger and BTB domain containing 38	down
8114628	HARS	histidyl-tRNA synthetase	down
8072626	TIMP3	TIMP metallopeptidase inhibitor 3	down
8149825	STC1	stanniocalcin 1	down
8052355	EFEMP1	EGF-containing fibulin-like extracellular matrix protein 1	down
7928705	TSPAN14	tetraspanin 14	down
8128572	PREP	prolyl endopeptidase	down
7914270	LAPTM5	lysosomal protein transmembrane 5	down
8058708	ABCA12	ATP-binding cassette, sub-family A (ABC1), member 12	down
7966135	CORO1C	coronin, actin binding protein, 1C	down
8090193	HEG1	HEG homolog 1 (zebrafish)	down
8078650	CTDSPL	CTD (carboxy-terminal domain, RNA polymerase II, polypeptide A) small phosphatase-like	down
7930921	BAG3	BCL2-associated athanogene 3	down
8156826	TGFBR1	transforming growth factor, beta receptor 1	down
8027778	FXYD5|LOC100127972	FXYD domain containing ion transport regulator 5 | hypothetical LOC100127972	down
7931097	HTRA1	HtrA serine peptidase 1	down
7904293	PTGFRN	prostaglandin F2 receptor negative regulator	down
8091283	PLOD2	procollagen-lysine, 2-oxoglutarate 5-dioxygenase 2	down
7962375	PRICKLE1	prickle homolog 1 (Drosophila)	down
7970569	SACS	spastic ataxia of Charlevoix-Saguenay (sacsin)	down
8116653	TUBB2A|TUBB2B	tubulin, beta 2A | tubulin, beta 2B	down
7979813	ZFP36L1	zinc finger protein 36, C3H type-like 1	down
8116649	TUBB2A|TUBB2B	tubulin, beta 2A | tubulin, beta 2B	down
7961900	ITPR2	inositol 1,4,5-triphosphate receptor, type 2	down
8139212	GLI3	GLI family zinc finger 3	down
7931353	PTPRE	protein tyrosine phosphatase, receptor type, E	down
8022747	B4GALT6	UDP-Gal:betaGlcNAc beta 1,4- galactosyltransferase, polypeptide 6	down
8091078	RBP1	retinol binding protein 1, cellular	down
8006779	ARHGAP23	Rho GTPase activating protein 23	down
8091648	SSR3	signal sequence receptor, gamma (translocon-associated protein gamma)	down
8138602	DFNA5	deafness, autosomal dominant 5	down
7936144	COL17A1	collagen, type XVII, alpha 1	down
7965812	GNPTAB	N-acetylglucosamine-1-phosphate transferase, alpha and beta subunits	down
7933509	ERCC6|PGBD3	excision repair cross-complementing rodent repair deficiency, complementation group 6 | piggyBac transposable element derived 3	down
7927786	REEP3	receptor accessory protein 3	down
7931081	PLEKHA1	pleckstrin homology domain containing, family A (phosphoinositide binding specific) member 1	down
8105300			down
7965036			down
8104901	IL7R	interleukin 7 receptor	down
7923378	CSRP1	cysteine and glycine-rich protein 1	down
7983763	MAPK6	mitogen-activated protein kinase 6	down
7952274	PVRL1	poliovirus receptor-related 1 (herpesvirus entry mediator C)	down
7958202	CHST11	carbohydrate (chondroitin 4) sulfotransferase 11	down
8022251	PPP4R1	protein phosphatase 4, regulatory subunit 1	down
7914021	SLC9A1	solute carrier family 9 (sodium/hydrogen exchanger), member 1	down
7965094	E2F7	E2F transcription factor 7	down
8169361			down
8020220	TUBB6	tubulin, beta 6	down
7902553	IFI44	interferon-induced protein 44	down
8088803	EIF4E3	eukaryotic translation initiation factor 4E family member 3	down
8169389	PAK3	p21 protein (Cdc42/Rac)-activated kinase 3	down
7936734	FGFR2	fibroblast growth factor receptor 2	down
7914184	PTAFR	platelet-activating factor receptor	down
7978997	MAP4K5	mitogen-activated protein kinase kinase kinase kinase 5	down
8052872	TGFA	transforming growth factor, alpha	down
8167185	TIMP1	TIMP metallopeptidase inhibitor 1	down
7945371	IFITM3	interferon induced transmembrane protein 3 (1-8U)	down
7916808	SLC35D1	solute carrier family 35 (UDP-glucuronic acid/UDP-N-acetylgalactosamine dual transporter), member D1	down
8136807	PRSS2|PRSS3|PRSS1	protease, serine, 2 (trypsin 2) | protease, serine, 3 | protease, serine, 1 (trypsin 1)	down
8162744	CORO2A	coronin, actin binding protein, 2A	down
7956166	ESYT1	extended synaptotagmin-like protein 1	down
8149330	CTSB	cathepsin B	down
8101828	TSPAN5	tetraspanin 5	down
8095697	CXCL1	chemokine (C-X-C motif) ligand 1 (melanoma growth stimulating activity, alpha)	down
8113491	STARD4	StAR-related lipid transfer (START) domain containing 4	down
8033795	ZNF561	zinc finger protein 561	down
8158059	STXBP1	syntaxin binding protein 1	down
7956261	RBMS2	RNA binding motif, single stranded interacting protein 2	down
7914603	RNF19B	ring finger protein 19B	down
8085914	SLC4A7	solute carrier family 4, sodium bicarbonate cotransporter, member 7	down
8005847	TNFAIP1	tumor necrosis factor, alpha-induced protein 1 (endothelial)	down
7915160	RRAGC	Ras-related GTP binding C	down
7956031	ORMDL2	ORM1-like 2 (S. cerevisiae)	down
8128939	TRAF3IP2	TRAF3 interacting protein 2	down
7942135	ANO1	anoctamin 1, calcium activated chloride channel	down
8157216	UGCG	UDP-glucose ceramide glucosyltransferase	down
7902850	GBP6	guanylate binding protein family, member 6	down
7940565	FADS2	fatty acid desaturase 2	down
7897824	MFN2	mitofusin 2	down
8115886	THOC3|LOC728554	THO complex 3 | THO complex 3 pseudogene	down
8060997	SPTLC3	serine palmitoyltransferase, long chain base subunit 3	down
8113250	ERAP1	endoplasmic reticulum aminopeptidase 1	down
8109283	NDST1	N-deacetylase/N-sulfotransferase (heparan glucosaminyl) 1	down
8044301	ANKRD57	ankyrin repeat domain 57	down
8115234	ANXA6	annexin A6	down
7923991	PLXNA2	plexin A2	down
8023575	CCBE1	collagen and calcium binding EGF domains 1	down
7921344	ELL2	elongation factor, RNA polymerase II, 2	down
7965652	CDK17	cyclin-dependent kinase 17	down
7898057	PDPN	podoplanin	down
7931810	KLF6	Kruppel-like factor 6	down
8122600	STXBP5	syntaxin binding protein 5 (tomosyn)	down
8145293	ADAM28	ADAM metallopeptidase domain 28	down
7993588	TMC7	transmembrane channel-like 7	down
7903565	GPSM2|CLCC1	G-protein signaling modulator 2 | chloride channel CLIC-like 1	down
7909422	MIR205|LOC642587	microRNA 205 | NPC-A-5	down
8163063	CTNNAL1	catenin (cadherin-associated protein), alpha-like 1	down
8151101	MYBL1	v-myb myeloblastosis viral oncogene homolog (avian)-like 1	down
8029950	EHD2	EH-domain containing 2	down
8115210	TNIP1	TNFAIP3 interacting protein 1	down
7991335	ANPEP	alanyl (membrane) aminopeptidase	down
7902495	NEXN	nexilin (F actin binding protein)	down
8001531	MT1G	metallothionein 1G	down
8084810			down
8044499	SLC20A1	solute carrier family 20 (phosphate transporter), member 1	down
8154733	ACO1	aconitase 1, soluble	down
7957478	TMTC3	transmembrane and tetratricopeptide repeat containing 3	down
8140955	CDK6	cyclin-dependent kinase 6	down
7897370	VAMP3	vesicle-associated membrane protein 3 (cellubrevin)	down
7897803	PLOD1	procollagen-lysine 1, 2-oxoglutarate 5-dioxygenase 1	down
8110618	ARPP19	cAMP-regulated phosphoprotein, 19kDa	down
7917728	FAM69A	family with sequence similarity 69, member A	down
8003171	COTL1	coactosin-like 1 (Dictyostelium)	down
7932311	RSU1	Ras suppressor protein 1	down
8093086	PCYT1A	phosphate cytidylyltransferase 1, choline, alpha	down
8068460	MORC3|DOPEY2	MORC family CW-type zinc finger 3 | dopey family member 2	down
8025828	LDLR	low density lipoprotein receptor	down
7934570	KCNMA1	potassium large conductance calcium-activated channel, subfamily M, alpha member 1	down
7992987	HMOX2	heme oxygenase (decycling) 2	down
8158167	LCN2	lipocalin 2	down
8112337	SREK1IP1	SREK1-interacting protein 1	down
8119858	POLH	polymerase (DNA directed), eta	down
7902592	ARID3B	AT rich interactive domain 3B (BRIGHT-like)	down
8118945	PPARD	peroxisome proliferator-activated receptor delta	down
8023598	RNF152	ring finger protein 152	down
8110408	THOC3|LOC728554	THO complex 3 | THO complex 3 pseudogene	down
8154245	PDCD1LG2	programmed cell death 1 ligand 2	down
8021169	LIPG	lipase, endothelial	down
8083090	ZBTB38	zinc finger and BTB domain containing 38	down
8124798	KIAA1949		down
7944011	REXO2	REX2, RNA exonuclease 2 homolog (S. cerevisiae)	down
8132725	UPP1	uridine phosphorylase 1	down
8152828	GSDMC	gasdermin C	down
8099965	ACOT7|LOC344967	acyl-CoA thioesterase 7 | acyl-CoA thioesterase 7 pseudogene	down
8167270	FTSJ1	FtsJ homolog 1 (E. coli)	down
8114030	KIF3A	kinesin family member 3A	down
8085475	WNT7A	wingless-type MMTV integration site family, member 7A	down
8150537	SLC20A2	solute carrier family 20 (phosphate transporter), member 2	down
8079021	CTNNB1	catenin (cadherin-associated protein), beta 1, 88kDa	down
7912994	IFFO2	intermediate filament family orphan 2	down
7965436	EEA1	early endosome antigen 1	down
8079950	GNAI2	guanine nucleotide binding protein (G protein), alpha inhibiting activity polypeptide 2	down
8082314	PLXNA1	plexin A1	down
8102440	ARSJ	arylsulfatase family, member J	down
8097717	ARHGAP10	Rho GTPase activating protein 10	down
7978260	DHRS1	dehydrogenase/reductase (SDR family) member 1	down
8047127	MYO1B	myosin IB	down
8051298	GALNT14	UDP-N-acetyl-alpha-D-galactosamine:polypeptide N-acetylgalactosaminyltransferase 14 (GalNAc-T14)	down
8122689	C6orf72	chromosome 6 open reading frame 72	down
7965510	TMCC3	transmembrane and coiled-coil domain family 3	down
8162759	TBC1D2	TBC1 domain family, member 2	down
7946661	DKK3	dickkopf homolog 3 (Xenopus laevis)	down
8129418	PTPRK	protein tyrosine phosphatase, receptor type, K	down
7959330	WDR66	WD repeat domain 66	down
8153002	NDRG1	N-myc downstream regulated 1	down
8081288	TMEM45A	transmembrane protein 45A	down
8076046	TMEM184B	transmembrane protein 184B	down
8157105	ZNF462	zinc finger protein 462	down
7934393	PPP3CB	protein phosphatase 3, catalytic subunit, beta isozyme	down
8157890	PBX3	pre-B-cell leukemia homeobox 3	down
8112890	CRSP8P|MED27	mediator complex subunit 27 pseudogene	down
8089911	HCLS1	hematopoietic cell-specific Lyn substrate 1	down
7936028	ACTR1A	ARP1 actin-related protein 1 homolog A, centractin alpha (yeast)	down
7950578	PAK1	p21 protein (Cdc42/Rac)-activated kinase 1	down
7959354	BCL7A	B-cell CLL/lymphoma 7A	down
7975779	FOS	FBJ murine osteosarcoma viral oncogene homolog	down
8147766	FZD6	frizzled homolog 6 (Drosophila)	down
8126839	TNFRSF21	tumor necrosis factor receptor superfamily, member 21	down
8060418	SIRPA	signal-regulatory protein alpha	down
8122261			down
7965480	PGAM1|PGAM4	phosphoglycerate mutase 1 (brain) | phosphoglycerate mutase family member 4	down
7899627	TINAGL1	tubulointerstitial nephritis antigen-like 1	down
7912257	CLSTN1	calsyntenin 1	down
8008087	NFE2L1	nuclear factor (erythroid-derived 2)-like 1	down
7965918	NT5DC3	5'-nucleotidase domain containing 3	down
7958152	PGAM1|PGAM4	phosphoglycerate mutase 1 (brain) | phosphoglycerate mutase family member 4	down
7917199	TTLL7	tubulin tyrosine ligase-like family, member 7	down
7913110	KIAA0090		down
8108912	SH3RF2	SH3 domain containing ring finger 2	down
8050160	MBOAT2	membrane bound O-acyltransferase domain containing 2	down
7938528	PARVA	parvin, alpha	down
7903369	SLC30A7	solute carrier family 30 (zinc transporter), member 7	down
8129677	SGK1	serum/glucocorticoid regulated kinase 1	down
8086008	DYNC1LI1	dynein, cytoplasmic 1, light intermediate chain 1	down
7990345	SEMA7A	semaphorin 7A, GPI membrane anchor (John Milton Hagen blood group)	down
8034299	ELOF1	elongation factor 1 homolog (S. cerevisiae)	down
8097288	FAT4	FAT tumor suppressor homolog 4 (Drosophila)	down
8136200	CPA4	carboxypeptidase A4	down
8043114	TCF7L1	transcription factor 7-like 1 (T-cell specific, HMG-box)	down
8096635	NFKB1	nuclear factor of kappa light polypeptide gene enhancer in B-cells 1	down
7988963	ARPP19	cAMP-regulated phosphoprotein, 19kDa	down
8100298	OCIAD2	OCIA domain containing 2	down
7929624	PGAM1|PGAM4	phosphoglycerate mutase 1 (brain) | phosphoglycerate mutase family member 4	down
8053046	DUSP11	dual specificity phosphatase 11 (RNA/RNP complex 1-interacting)	down
8024111	CNN2	calponin 2	down
7937079	BNIP3	BCL2/adenovirus E1B 19kDa interacting protein 3	down
7900365	MFSD2A	major facilitator superfamily domain containing 2A	down
8104079	FAT1	FAT tumor suppressor homolog 1 (Drosophila)	down
7917754	BCAR3	breast cancer anti-estrogen resistance 3	down
7943197	HEPHL1	hephaestin-like 1	down
7926836	RAB18		down
7952046	MPZL2	myelin protein zero-like 2	down
8008646	SCPEP1	serine carboxypeptidase 1	down
8059470	IRS1	insulin receptor substrate 1	down
8131957	SNX10	sorting nexin 10	down
8160346	PTPLAD2|KIAA1797	protein tyrosine phosphatase-like A domain containing 2 | KIAA1797	down
8078461	FBXL2	F-box and leucine-rich repeat protein 2	down
7955331	SMARCD1	SWI/SNF related, matrix associated, actin dependent regulator of chromatin, subfamily d, member 1	down
8082869	PPP2R3A	protein phosphatase 2, regulatory subunit B'', alpha	down
7900382	CAP1	CAP, adenylate cyclase-associated protein 1 (yeast)	down
7934615	DLG5	discs, large homolog 5 (Drosophila)	down
7995813	MT1DP	metallothionein 1D (pseudogene)	down
8084206	B3GNT5	UDP-GlcNAc:betaGal beta-1,3-N-acetylglucosaminyltransferase 5	down
7903703	GNAI3	guanine nucleotide binding protein (G protein), alpha inhibiting activity polypeptide 3	down
8160559	DDX58	DEAD (Asp-Glu-Ala-Asp) box polypeptide 58	down
8157021	NIPSNAP3A	nipsnap homolog 3A (C. elegans)	down
8112342	ADAMTS6	ADAM metallopeptidase with thrombospondin type 1 motif, 6	down
7935058	MYOF	myoferlin	down
8051573	CDC42EP3	CDC42 effector protein (Rho GTPase binding) 3	down
8145624	EXTL3	exostoses (multiple)-like 3	down
8031659	ZFP28	zinc finger protein 28 homolog (mouse)	down
8059878	IQCA1	IQ motif containing with AAA domain 1	down
8103399	PDGFC	platelet derived growth factor C	down
8081548	PVRL3	poliovirus receptor-related 3	down
8062119	MT1P3	metallothionein 1 pseudogene 3	down
8084423	PSMD2	proteasome (prosome, macropain) 26S subunit, non-ATPase, 2	down
8114050	2013-09-08	septin 8	down
7914878	CLSPN	claspin	down
8036357	ZNF790	zinc finger protein 790	down
8099982	APBB2	amyloid beta (A4) precursor protein-binding, family B, member 2	down
8149774	LOXL2	lysyl oxidase-like 2	down
8081386	NFKBIZ	nuclear factor of kappa light polypeptide gene enhancer in B-cells inhibitor, zeta	down
8080773	RPP14	ribonuclease P/MRP 14kDa subunit	down
7946680	BTBD10	BTB (POZ) domain containing 10	down
8135587	CAV2	caveolin 2	down
7900699	CDC20	cell division cycle 20 homolog (S. cerevisiae)	down
8152642	LOC100131726	HCC-related HCC-C11_v3	down
7986010	IQGAP1	IQ motif containing GTPase activating protein 1	down
7915504	ELOVL1	elongation of very long chain fatty acids (FEN1/Elo2, SUR4/Elo3, yeast)-like 1	down
7929634	ZDHHC16	zinc finger, DHHC-type containing 16	down
7962935	PRKAG1	protein kinase, AMP-activated, gamma 1 non-catalytic subunit	down
7942596	SERPINH1	serpin peptidase inhibitor, clade H (heat shock protein 47), member 1, (collagen binding protein 1)	down
8114567	PFDN1	prefoldin subunit 1	down
8112007	EMB	embigin	down
8007493	ARL4D	ADP-ribosylation factor-like 4D	down
7936115	SH3PXD2A	SH3 and PX domains 2A	down
7995681	MMP2	matrix metallopeptidase 2 (gelatinase A, 72kDa gelatinase, 72kDa type IV collagenase)	down
7966851	TAOK3	TAO kinase 3	down
8013191	FLII	flightless I homolog (Drosophila)	down
7990818	BCL2A1	BCL2-related protein A1	down
7929750	ENTPD7	ectonucleoside triphosphate diphosphohydrolase 7	down
8115783	STK10	serine/threonine kinase 10	down
7999598	NTAN1|PDXDC1	N-terminal asparagine amidase | pyridoxal-dependent decarboxylase domain containing 1	down
8129861	IFNGR1	interferon gamma receptor 1	down
8105220	ISL1	ISL LIM homeobox 1	down
8072328	SEC14L2	SEC14-like 2 (S. cerevisiae)	down
7966268	GIT2	G protein-coupled receptor kinase interacting ArfGAP 2	down
7964360	STAT6	signal transducer and activator of transcription 6, interleukin-4 induced	down
8010978	LOC100130876		down
7918593	RHOC	ras homolog gene family, member C	down
8176384	ZFY	zinc finger protein, Y-linked	down
8140967	SAMD9	sterile alpha motif domain containing 9	down
7946142	PRKCDBP	protein kinase C, delta binding protein	down
8176282	PGAM4|PGAM1	phosphoglycerate mutase family member 4 | phosphoglycerate mutase 1 (brain)	down
8084818	CCDC50	coiled-coil domain containing 50	down
7987772	EHD4	EH-domain containing 4	down
7898663	PINK1	PTEN induced putative kinase 1	down
8173729	PGAM4|PGAM1	phosphoglycerate mutase family member 4 | phosphoglycerate mutase 1 (brain)	down
8179049	HLA-J|HLA-A	major histocompatibility complex, class I, J (pseudogene) | major histocompatibility complex, class I, A	down
8078738	OXSR1	oxidative-stress responsive 1	down
7905339	GABPB2	GA binding protein transcription factor, beta subunit 2	down
8136801	TRY6|PRSS2|PRSS3|PRSS1	trypsinogen C | protease, serine, 2 (trypsin 2) | protease, serine, 3 | protease, serine, 1 (trypsin 1)	down
7983111	SNAP23	synaptosomal-associated protein, 23kDa	down
7972003	KLF12	Kruppel-like factor 12	down
8164067	PSMB7	proteasome (prosome, macropain) subunit, beta type, 7	down
8119088	CDKN1A	cyclin-dependent kinase inhibitor 1A (p21, Cip1)	down
8157524	TLR4	toll-like receptor 4	down
7935660	DNMBP	dynamin binding protein	down
7929677	PI4K2A	phosphatidylinositol 4-kinase type 2 alpha	down
8127841	PGM3	phosphoglucomutase 3	down
7964834	CPM	carboxypeptidase M	down
8142554	AASS	aminoadipate-semialdehyde synthase	down
8158424	LRRC8A	leucine rich repeat containing 8 family, member A	down
8051762	SLC8A1	solute carrier family 8 (sodium/calcium exchanger), member 1	down
7949948	C11orf24	chromosome 11 open reading frame 24	down
8125919	FKBP5|LOC285847	FK506 binding protein 5 | hypothetical LOC285847	down
7916112	RAB3B		down
7993467	NDE1|MYH11	nudE nuclear distribution gene E homolog 1 (A. nidulans) | myosin, heavy chain 11, smooth muscle	down
8151756	TMEM55A	transmembrane protein 55A	down
8092552	IGF2BP2	insulin-like growth factor 2 mRNA binding protein 2	down
8145490	PTK2B		down
8116998	JARID2	jumonji, AT rich interactive domain 2	down
8086406	SEC22C	SEC22 vesicle trafficking protein homolog C (S. cerevisiae)	down
8157191			down
8047161	OBFC2A	oligonucleotide/oligosaccharide-binding fold containing 2A	down
8105545	IPO11|KIF2A	importin 11 | kinesin heavy chain member 2A	down
8038261	GYS1	glycogen synthase 1 (muscle)	down
8089062	CLDND1|CPOX	claudin domain containing 1 | coproporphyrinogen oxidase	down
8005134	ADORA2B	adenosine A2b receptor	down
8077993	TMEM43	transmembrane protein 43	down
8001133	SHCBP1	SHC SH2-domain binding protein 1	down
7979698	ATP6V1D	ATPase, H transporting, lysosomal 34kDa, V1 subunit D	down
8003627	TIMM22	translocase of inner mitochondrial membrane 22 homolog (yeast)	down
7995697	LPCAT2	lysophosphatidylcholine acyltransferase 2	down
8122705	PCMT1	protein-L-isoaspartate (D-aspartate) O-methyltransferase	down
8022531	NPC1	Niemann-Pick disease, type C1	down
7922669	STX6|KIAA1614	syntaxin 6 | KIAA1614	down
8020551	LAMA3	laminin, alpha 3	down
8049246	INPP5D	inositol polyphosphate-5-phosphatase, 145kDa	down
8131996	CREB5	cAMP responsive element binding protein 5	down
8100318	SGCB	sarcoglycan, beta (43kDa dystrophin-associated glycoprotein)	down
7926679	KIAA1217		down
8115918	CLTB	clathrin, light chain B	down
8154848	PRSS3|PRSS2	protease, serine, 3 | protease, serine, 2 (trypsin 2)	down
7904131	DCLRE1B	DNA cross-link repair 1B	down
7947681	ARHGAP1	Rho GTPase activating protein 1	down
7993341	BFAR	bifunctional apoptosis regulator	down
8170119	FHL1	four and a half LIM domains 1	down
7909441	G0S2	G0/G1switch 2	down
8160914	VCP	valosin-containing protein	down
8150101			down
7954527	ARNTL2	aryl hydrocarbon receptor nuclear translocator-like 2	down
8038967	ZNF83	zinc finger protein 83	down
7901376	RNF11	ring finger protein 11	down
7899688	KPNA6	karyopherin alpha 6 (importin alpha 7)	down
7918345	PSMA5	proteasome (prosome, macropain) subunit, alpha type, 5	down
7985134	IDH3A|ACSBG1	isocitrate dehydrogenase 3 (NAD) alpha | acyl-CoA synthetase bubblegum family member 1	down
7930031	GBF1	golgi brefeldin A resistant guanine nucleotide exchange factor 1	down
8167006	RP2	retinitis pigmentosa 2 (X-linked recessive)	down
8010983	ABR	active BCR-related gene	down
7937275	RIC8A	resistance to inhibitors of cholinesterase 8 homolog A (C. elegans)	down
8088054	TMEM110	transmembrane protein 110	down
8168045	EFNB1	ephrin-B1	down
7939524	EXT2	exostosin 2	down
7956524	PIP4K2C	phosphatidylinositol-5-phosphate 4-kinase, type II, gamma	down
7960919	MFAP5	microfibrillar associated protein 5	down
8073068	APOBEC3C	apolipoprotein B mRNA editing enzyme, catalytic polypeptide-like 3C	down
8054467	Sep 10	septin 10	down
7944931	SLC37A2	solute carrier family 37 (glycerol-3-phosphate transporter), member 2	down
7958532	UBE3B	ubiquitin protein ligase E3B	down
7916343	YIPF1	Yip1 domain family, member 1	down
8048864	CCL20	chemokine (C-C motif) ligand 20	down
7919751	MCL1	myeloid cell leukemia sequence 1 (BCL2-related)	down
7969204	WDFY2	WD repeat and FYVE domain containing 2	down
7899943	ZMYM1	zinc finger, MYM-type 1	down
7927548	TIMM23	translocase of inner mitochondrial membrane 23 homolog (yeast)	down
8121911	CENPW	centromere protein W	down
8110090	SFXN1	sideroflexin 1	down
7994280	IL4R	interleukin 4 receptor	down
8092849	ATP13A3	ATPase type 13A3	down
7899018	TMEM57	transmembrane protein 57	down
7956401	SHMT2	serine hydroxymethyltransferase 2 (mitochondrial)	down
8123137	ACAT2	acetyl-CoA acetyltransferase 2	down
7965064	OSBPL8	oxysterol binding protein-like 8	down
8103646	NEK1	NIMA (never in mitosis gene a)-related kinase 1	down
8107066	LNPEP	leucyl/cystinyl aminopeptidase	down
8113623	TMED7	transmembrane emp24 protein transport domain containing 7	down
8101844	ADH5	alcohol dehydrogenase 5 (class III), chi polypeptide	down
8106962	ARSK	arylsulfatase family, member K	down
7898337	NECAP2	NECAP endocytosis associated 2	down
8076690	C22orf9	chromosome 22 open reading frame 9	down
8096335	HERC6	hect domain and RLD 6	down
8002041	ATP6V0D1	ATPase, H transporting, lysosomal 38kDa, V0 subunit d1	down
8148147			down
8026139	NFIX	nuclear factor I/X (CCAAT-binding transcription factor)	down
8084345	AP2M1	adaptor-related protein complex 2, mu 1 subunit	down
8004416	CHRNB1|FGF11	cholinergic receptor, nicotinic, beta 1 (muscle) | fibroblast growth factor 11	down
8037374	PLAUR	plasminogen activator, urokinase receptor	down
8026513	TPM4	tropomyosin 4	down
8164967	VAV2	vav 2 guanine nucleotide exchange factor	down
8036079	DMKN	dermokine	down
8085300	SEC13		down
8086505	ZDHHC3	zinc finger, DHHC-type containing 3	down
8084963	PAK2	p21 protein (Cdc42/Rac)-activated kinase 2	down
7908672	PKP1	plakophilin 1 (ectodermal dysplasia/skin fragility syndrome)	down
7934653	POLR3A	polymerase (RNA) III (DNA directed) polypeptide A, 155kDa	down
8054702	CKAP2L	cytoskeleton associated protein 2-like	down
8150364	TM2D2	TM2 domain containing 2	down
7922474	KIAA0040		down
8165496			down
8112668	GCNT4	glucosaminyl (N-acetyl) transferase 4, core 2	down
8128698	SESN1	sestrin 1	down
7952205	MCAM	melanoma cell adhesion molecule	down
7951372	CASP4	caspase 4, apoptosis-related cysteine peptidase	down
8167305	EBP	emopamil binding protein (sterol isomerase)	down
8029969	SEPW1	selenoprotein W, 1	down
7934278	P4HA1	prolyl 4-hydroxylase, alpha polypeptide I	down
8100943	RASSF6	Ras association (RalGDS/AF-6) domain family member 6	down
8103043	SLC10A7	solute carrier family 10 (sodium/bile acid cotransporter family), member 7	down
7983393	SORD	sorbitol dehydrogenase	down
8070819	PTTG1IP	pituitary tumor-transforming 1 interacting protein	down
8133155	TPST1	tyrosylprotein sulfotransferase 1	down
8085665	RFTN1	raftlin, lipid raft linker 1	down
7930927	INPP5F	inositol polyphosphate-5-phosphatase F	down
7928444	VCL	vinculin	down
7948229	SLC43A3	solute carrier family 43, member 3	down
8081256	TBC1D23	TBC1 domain family, member 23	down
8150509	PLAT	plasminogen activator, tissue	down
8046861	ITGAV	integrin, alpha V (vitronectin receptor, alpha polypeptide, antigen CD51)	down
8156897	C9orf30|TMEFF1	chromosome 9 open reading frame 30 | transmembrane protein with EGF-like and two follistatin-like domains 1	down
7902771	SH3GLB1	SH3-domain GRB2-like endophilin B1	down
8169022	WBP5	WW domain binding protein 5	down
8047401			down
7923596	ETNK2	ethanolamine kinase 2	down
7934122	SAR1A	SAR1 homolog A (S. cerevisiae)	down
8107044	ERAP2	endoplasmic reticulum aminopeptidase 2	down
7935746	BLOC1S2	biogenesis of lysosomal organelles complex-1, subunit 2	down
8123524	EXOC2	exocyst complex component 2	down
7942679	ACER3	alkaline ceramidase 3	down
8088436	C3orf67	chromosome 3 open reading frame 67	down
8083094	RASA2	RAS p21 protein activator 2	down
7935180	PDLIM1	PDZ and LIM domain 1	down
8163452	FKBP15	FK506 binding protein 15, 133kDa	down
8163023	IKBKAP	inhibitor of kappa light polypeptide gene enhancer in B-cells, kinase complex-associated protein	down
8105411	IL31RA	interleukin 31 receptor A	down
7926239	OPTN	optineurin	down
7971388	SLC25A30	solute carrier family 25, member 30	down
7928395	FUT11|FLJ44715	fucosyltransferase 11 (alpha (1,3) fucosyltransferase) | FLJ44715 gene product	down
7967624	SLC15A4	solute carrier family 15, member 4	down
7995552	CYLD	cylindromatosis (turban tumor syndrome)	down
7904742	LIX1L	Lix1 homolog (mouse)-like	down
8094938	NIPAL1	NIPA-like domain containing 1	down
7957715	NEDD1	neural precursor cell expressed, developmentally down-regulated 1	down
8011884	NLRP1|LOC728392	NLR family, pyrin domain containing 1 | hypothetical protein LOC728392	down
7962112	CAPRIN2	caprin family member 2	down
8052956	EXOC6B	exocyst complex component 6B	down
7957806	SCYL2	SCY1-like 2 (S. cerevisiae)	down
8096385	HERC3	hect domain and RLD 3	down
7936322	GPAM	glycerol-3-phosphate acyltransferase, mitochondrial	down
8059177	TUBA4A	tubulin, alpha 4a	down
8089072	CPOX	coproporphyrinogen oxidase	down
7972336	DZIP1|CLDN10	DAZ interacting protein 1 | claudin 10	down
8089314	IFT57	intraflagellar transport 57 homolog (Chlamydomonas)	down
8082504	C3orf37	chromosome 3 open reading frame 37	down
8080013	MAPKAPK3	mitogen-activated protein kinase-activated protein kinase 3	down
7897172	TPRG1L	tumor protein p63 regulated 1-like	down
8156538	HIATL1	hippocampus abundant transcript-like 1	down
7899043	SEPN1	selenoprotein N, 1	down
7935692	ERLIN1	ER lipid raft associated 1	down
8164883	SURF4	surfeit 4	down
8086028	GLB1	galactosidase, beta 1	down
8155062	TESK1|CD72	testis-specific kinase 1 | CD72 molecule	down
8079140	SNRK	SNF related kinase	down
7936439	AFAP1L2	actin filament associated protein 1-like 2	down
7954469	RASSF8	Ras association (RalGDS/AF-6) domain family (N-terminal) member 8	down
7984540	KIF23	kinesin family member 23	down
7987960	TTBK2	tau tubulin kinase 2	down
7938154	ILK	integrin-linked kinase	down
8088776	FOXP1	forkhead box P1	down
8145136	PPP3CC	protein phosphatase 3, catalytic subunit, gamma isozyme	down
7956876	LLPH	LLP homolog, long-term synaptic facilitation (Aplysia)	down
8069574	C21orf91	chromosome 21 open reading frame 91	down
7977854	JUB	jub, ajuba homolog (Xenopus laevis)	down
7990417	SCAMP2	secretory carrier membrane protein 2	down
7900510	CTPS	CTP synthase	down
8111892	OXCT1	3-oxoacid CoA transferase 1	down
8086880	CDC25A	cell division cycle 25 homolog A (S. pombe)	down
8098414	SPCS3	signal peptidase complex subunit 3 homolog (S. cerevisiae)	down
8043945	MAP4K4	mitogen-activated protein kinase kinase kinase kinase 4	down
7904018	CTTNBP2NL	CTTNBP2 N-terminal like	down
8163972	RC3H2	ring finger and CCCH-type domains 2	down
7918913	IGSF3	immunoglobulin superfamily, member 3	down
8121825	RNF217	ring finger protein 217	down
8120719	CD109		down
8004431	POLR2A	polymerase (RNA) II (DNA directed) polypeptide A, 220kDa	down
